# Supplementary material for: Activity of novel virus families infecting soil nitrifiers is concomitant with host niche differentiation
Source: ISME J. 2024 Oct 16;18(1):wrae205. doi: 10.1093/ismejo/wrae205 (PMC11849493; doi:10.1093/ismejo/wrae205)
Supplement: SI_Tables_S1-S5_wrae205 [file si_tables_s1-s5_wrae205.xlsx]

## Sheet: Summary of tables
Table S1. Number of reads mapped to representative sequences in the database of AOA amoA, amoB, amoC, MCO1, MCO4, and nirK genes at 90, 80 and 70% thresholds of identity
Table S2. Summary of 16S rRNA amplicon and metagenome sequencing
Table S3. Predicted nitrifier virus contigs
Table S4. Details of reference soil viromes analysed in Fig S8
Table S5. Summary of nitrifier virus contig gene annotations

## Sheet: Table S1
Table S1. Number of reads mapped to representative sequences in the database of AOA amoA, amoB, amoC, MCO1, MCO4, and nirK genes at 90, 80 and 70% thresholds of identity
AOA gene	90% Identity	80% Identity (% increase from 90%)	70% Identity (% increase from 90%)
amoA	5618	5778 (2.8%)	6064 (7.9%)
amoB	4206	4326 (2.8%)	4441 (5.6%)
amoC	6299	6473 (2.8%)	6627 (5.2%)
MCO1	12175	12357 (1.5%)	12771 (4.9%)
MCO4	2594	2681 (3.4%)	2822 (8.8%)
nirK	1399	1469 (5.0%)	2395 (71.2%)

## Sheet: Table S2
Table S2. Summary of metagenome sequencing
NCBI BioProject Accession	SRA accession	Sample type	Sample-ID	Pre-QC number of reads	Post-QC number of reads
PRJNA1010125	SRR25775196	16S rRNA amplicons	16S-d0-1_R1.fastq.gz	28290	25062
			16S-d0-1_R2.fastq.gz	28290	25062
			16S-d0-2_R1.fastq.gz	26521	23045
			16S-d0-2_R2.fastq.gz	26521	23045
			16S-d0-3_R1.fastq.gz	45155	40263
			16S-d0-3_R2.fastq.gz	45155	40263
			16S-d30-C2H2-1_R1.fastq.gz	46050	40140
			16S-d30-C2H2-1_R2.fastq.gz	46050	40140
			16S-d30-C2H2-2_R1.fastq.gz	78946	70492
			16S-d30-C2H2-2_R2.fastq.gz	78946	70492
			16S-d30-C2H2-3_R1.fastq.gz	39815	34875
			16S-d30-C2H2-3_R2.fastq.gz	39815	34875
			16S-d30-DMPP-1_R1.fastq.gz	27736	23899
			16S-d30-DMPP-1_R2.fastq.gz	27736	23899
			16S-d30-DMPP-2_R1.fastq.gz	32264	28743
			16S-d30-DMPP-2_R2.fastq.gz	32264	28743
			16S-d30-DMPP-3_R1.fastq.gz	57715	51432
			16S-d30-DMPP-3_R2.fastq.gz	57715	51432
			16S-d30-Octyne-1_R1.fastq.gz	28104	41542
			16S-d30-Octyne-1_R2.fastq.gz	28104	41542
			16S-d30-Octyne-2_R1.fastq.gz	37094	24139
			16S-d30-Octyne-2_R2.fastq.gz	37094	24139
			16S-d30-Octyne-3_R1.fastq.gz	44836	32293
			16S-d30-Octyne-3_R2.fastq.gz	44836	32293
			16S-d30-Urea-1_R1.fastq.gz	72185	63937
			16S-d30-Urea-1_R2.fastq.gz	72185	63937
			16S-d30-Urea-2_R1.fastq.gz	39647	35578
			16S-d30-Urea-2_R2.fastq.gz	39647	35578
			16S-d30-Urea-3_R1.fastq.gz	37062	31922
			16S-d30-Urea-3_R2.fastq.gz	37062	31922
PRJNA1010544	SRP457534	Virus-targeted metagenomes (viromes)	Virome-d0-1_R1.fastq.gz	163225655	159369011
			Virome-d0-1_R2.fastq.gz	163225655	159369011
			Virome-d0-2_R1.fastq.gz	218769263	218309692
			Virome-d0-2_R2.fastq.gz	218769263	218309692
			Virome-d0-3_R1.fastq.gz	112348012	111977038
			Virome-d0-3_R2.fastq.gz	112348012	111977038
			Virome-d0-C2H2-1_R1.fastq.gz	77733417	77711098
			Virome-d0-C2H2-1_R2.fastq.gz	77733417	77711098
			Virome-d0-C2H2-2_R1.fastq.gz	189231589	189150688
			Virome-d0-C2H2-2_R2.fastq.gz	189231589	189150688
			Virome-d0-C2H2-3_R1.fastq.gz	111741307	111587979
			Virome-d0-C2H2-3_R2.fastq.gz	111741307	111587979
			Virome-d30-DMPP-1_R1.fastq.gz	114953549	114810961
			Virome-d30-DMPP-1_R2.fastq.gz	114953549	114810961
			Virome-d30-DMPP-2_R1.fastq.gz	125864620	125578896
			Virome-d30-DMPP-2_R2.fastq.gz	125864620	125578896
			Virome-d30-DMPP-3_R1.fastq.gz	106855579	106518704
			Virome-d30-DMPP-3_R2.fastq.gz	106855579	106518704
			Virome-d30-Octyne-1_R1.fastq.gz	102603148	102333916
			Virome-d30-Octyne-1_R2.fastq.gz	102603148	102333916
			Virome-d30-Octyne-2_R1.fastq.gz	106520211	106262916
			Virome-d30-Octyne-2_R2.fastq.gz	106520211	106262916
			Virome-d30-Octyne-3_R1.fastq.gz	113306619	112868007
			Virome-d30-Octyne-3_R2.fastq.gz	113306619	112868007
			Virome-d30-Urea-1_R1.fastq.gz	107602289	105893834
			Virome-d30-Urea-1_R2.fastq.gz	107602289	105893834
			Virome-d30-Urea-2_R1.fastq.gz	127503957	126977040
			Virome-d30-Urea-2_R2.fastq.gz	127503957	126977040
			Virome-d30-Urea-3_R1.fastq.gz	114612307	114213295
			Virome-d30-Urea-3_R2.fastq.gz	114612307	114213295

## Sheet: Table S3
Table S3. Predicted nitrifier virus contigs
Virus contig characteristics			Virus prediction	Predicted host	VIBRANT_analysis							CheckV analysis							geNomad			IphoP
Virus ID	Length	GC mol%	VirSorter1 (VS1), VirSorter2 (VS2), DeepVirFinder (DVF)	AOA, AOB, NOB or non-AOA Archaea	life-style	quality	gene count	KEGG	Pfam	VOG	VIBRANT (viral genes > Pham)	gene count	viral_genes	host_genes	checkv_quality	miuvig_quality	completeness	completeness_method	Direct terminal repeats	virus_score	marker_enrichment	Host prediction
contig_00045752	19169	54.81	VS1, VS2	AOB	lytic	Low	16	0	1	9	Passed	16	7	0	Low	Fragment	44.25	AAI-based (medium-confidence)		0.9752	17.6506
contig_00077985	117795	37.81	VS1, VS2	NOB	lysogenic	Circular	193	25	29	44	Passed	194	21	7	Complete	High	100	DTR (high-confidence)	Yes	0.9724	61.0491
contig_00082838	64724	58.5	VS1, VS2, DVF	NOB	lytic	Circular	101	10	15	18	Passed	103	18	5	Medium	Fragment	70.73	HMM-based (lower-bound)	Yes	0.9729	37.5568
contig_00232616	13070	53.31	VS2, DVF	NOB	lytic	Low	20	0	1	1	Not passed	20	2	0	Low	Fragment	26.41	AAI-based (medium-confidence)		0.9703	4.5343
contig_00511496	42178	53.68	VS1, VS2, DVF	NOB	lysogenic	Medium	70	4	7	10	Passed	70	11	0	Medium	Fragment	62.7	HMM-based (lower-bound)		0.9771	38.8681
contig_00525320	17057	61.2	VS1, VS2	NOB	lytic	Low	21	1	2	4	Passed	21	4	1	Low	Fragment	36.1	AAI-based (medium-confidence)		0.9791	18.4244
contig_00544704	57872	60.32	VS1, VS2, DVF	NOB	lytic	High	68	8	9	24	Passed	68	16	2	High	High	96.63	AAI-based (medium-confidence)		0.9741	53.6262
contig_00725106	24184	64.68	VS2	NOB	lytic	Low	28	2	3	3	Not passed	28	1	1	Medium	Fragment	51.36	AAI-based (high-confidence)		0.9797	13.4615
contig_00845060	44083	53.4	VS1, VS2, DVF	NOB	lysogenic	Low	70	6	8	13	Passed	70	15	3	High	High	100	AAI-based (medium-confidence)		0.9791	53.6806
contig_00897919	56605	42.5	VS1, VS2, DVF	NOB	lytic	Circular	92	10	14	17	Passed	92	7	3	Complete	High	100	DTR (high-confidence)	Yes	0.9776	43.6323
contig_00928556	16625	55.73	VS1, VS2	AOB	lysogenic	Medium	17	3	3	9	Passed	17	9	0	Low	Fragment	40.07	AAI-based (medium-confidence)		0.9764	19.3508
contig_01184611	16139	37.28	VS1, VS2, DVF	AOA	lytic	Low	33	2	1	3	Passed	34	1	0	Low	Fragment	24.14	HMM-based (lower-bound)		0.9534	4.0589
contig_01229749	66501	64.84	VS1, VS2	NOB	lytic	Circular	108	15	21	23	Passed	108	13	12	Medium	Fragment	57.56	AAI-based (medium-confidence)	Yes	0.9528	43.0936
contig_01240939	27853	30.02	VS1, VS2, DVF	AOA	lytic	Circular	51	2	5	6	Passed	50	8	0	Low	Fragment	39.96	HMM-based (lower-bound)	Yes	0.9702	11.5062
contig_01476729	157797	40.17	VS1, VS2, DVF	Non-AOA archaea	lytic	High	193	31	33	43	Passed	191	18	8	Medium	Fragment	80.81	AAI-based (medium-confidence)		0.9786	80.5815
contig_01506904	90517	32.4	VS1, VS2, DVF	AOA	lytic	Circular	125	8	8	12	Passed	122	3	3	Complete	High	100	DTR (high-confidence)	Yes	0.9622	18.1482
contig_01578018	10984	53.64	VS2	AOB	lytic	Low	18	1	2	4	Passed	18	4	0	Low	Fragment	27.1	AAI-based (high-confidence)		0.9468	12.4992
contig_02180909	52507	34.35	VS1, DVF	AOA	lytic	Low	80	12	10	13	Passed	80	1	3	Medium	Fragment	57.94	AAI-based (medium-confidence)		0.9653	14.0226
contig_02259837	29858	63.41	VS1, VS2, DVF	NOB	lytic	Low	40	3	4	4	Not passed	40	6	1	Medium	Fragment	63.22	AAI-based (medium-confidence)		0.9787	21.9727
contig_02274167	31032	65.74	VS1, VS2	NOB	lysogenic	Low	37	3	4	6	Passed	37	4	1	Medium	Fragment	65.89	AAI-based (medium-confidence)		0.9762	16.4324
contig_02312899	88959	40.79	VS1, VS2, DVF	NOB	lytic	Low	153	9	17	25	Passed	153	18	2	Medium	Fragment	81.17	HMM-based (lower-bound)		0.9621	52.6221
contig_02329687	14335	63.6	VS1, VS2	AOB	lytic	Low	21	2	2	5	Passed	21	8	1	Low	Fragment	21.5	AAI-based (medium-confidence)		0.9806	24.904
contig_02529474	11747	40.47	VS2	NOB	lytic	Low	14	0	1	2	Passed	14	2	0	Low	Fragment	29.64	AAI-based (high-confidence)		0.9701	16.5921
contig_02696777	16278	62.5	VS2	NOB	lytic	Low	16	1	2	2	Not passed	16	1	1	Low	Fragment	34.58	AAI-based (medium-confidence)		0.9784	5.8566
contig_02995298	173253	57.54	VS1, VS2, DVF	AOB	lytic	Circular	232	26	25	55	Passed	232	36	4	Complete	High	100	DTR (high-confidence)	Yes	0.9729	89.0126
contig_03086727	42473	54.4	VS1, VS2, DVF	NOB	lytic	Medium	56	2	5	10	Passed	56	6	2	Low	Fragment	20.02	AAI-based (medium-confidence)		0.9806	20.7788
contig_03163726	111589	33.99	VS1, VS2, DVF	Non-AOA archaea	lytic	Medium	157	10	10	35	Passed	157	20	0	High	High	95.72	AAI-based (high-confidence)		0.9781	111.14
contig_03403228	44227	53.99	VS1, VS2	AOB	lytic	Circular	57	2	8	21	Passed	57	19	0	Complete	High	100	DTR (high-confidence)	Yes	0.9721	47.4493
contig_03406070	36110	41.94	VS2, DVF	AOA	lytic	Low	35	4	4	8	Passed	35	10	1	Low	Fragment	39.53	AAI-based (high-confidence)		0.9813	30.1408
contig_03489089	38627	41.15	VS1, VS2, DVF	NOB	lytic	Low	70	2	3	3	Not passed	71	2	1	High	High	98.22	AAI-based (medium-confidence)		0.9541	29.4867
contig_03647793	13801	62.36	VS2, DVF	NOB	lytic	Low	16	2	1	2	Passed	16	2	1	Low	Fragment	29.05	AAI-based (medium-confidence)		0.9783	6.1003
contig_03651103	31362	63.58	VS1, VS2	NOB	lytic	Low	39	4	5	7	Passed	39	5	1	Medium	Fragment	66.51	AAI-based (medium-confidence)		0.9759	21.2826
contig_03775885	10275	45.8	VS2, DVF	NOB	lytic	Low	9	0	0	4	Passed	9	4	0	Low	Fragment	4.98	AAI-based (medium-confidence)		0.9638	4.4758
contig_03976522	12242	52.53	VS2	AOB	lysogenic	Low	20	3	4	5	Passed	20	3	0	Low	Fragment	22.9	AAI-based (medium-confidence)		0.8824	6.3129
contig_04040090	22200	54.42	VS2	AOB	Fractionated		NA				Not passed	19	2	3	Low	Fragment	8.55	HMM-based (lower-bound)
contig_04088972	11098	50.77	VS2	AOA	lytic	Low	11	1	0	1	Passed	11	2	1	Low	Fragment	8.84	HMM-based (lower-bound)		0.9406	6.0788
contig_04095640	53184	48.66	VS1, VS2	AOB	lytic	Circular	80	11	18	41	Passed	82	33	0	Complete	High	100	Yes (medium-confidence)	Yes	0.9693	74.512
contig_04221624	37925	64.07	VS1, VS2	AOB	lysogenic	Medium	49	4	9	17	Passed	49	16	1	High	High	91.61	AAI-based (medium-confidence)		0.9735	45.5221
contig_04242167	38118	48.34	VS1, VS2	AOB	lysogenic	Low	51	3	6	16	Passed	48	15	0	Medium	Fragment	89.69	AAI-based (high-confidence)		0.9634	40.4295
contig_04381323	16984	53.41	VS1, VS2	NOB	lytic	Low	42	2	3	4	Passed	42	7	0	Low	Fragment	35.53	AAI-based (medium-confidence)		0.9502	14.3339
contig_04496816	240834	56.22	VS1, VS2	Non-AOA archaea	lytic	High	435	59	61	72	Passed	436	24	22	Medium	Fragment	65.56	AAI-based (medium-confidence)		0.9317	146.825
contig_04778251	35516	56.86	VS2, DVF	NOB	Fractionated		NA				Not passed	45	7	8	Low	Fragment	11.7	HMM-based (lower-bound)		0.9347	10.7309	d__Bacteria;p__Planctomycetota;c__Phycisphaerae;o__UBA1845;f__Fen-1342;g__Fen-1342;s__Fen-1342
contig_04796110	61616	33.69	VS1, VS2, DVF	AOA	lytic	Circular	113	4	4	6	Passed	115	3	2	High	High	100	AAI-based (medium-confidence)		0.9781	17.4898
contig_05142643	212161	53.3	VS1, VS2, DVF	Non-AOA archaea	lytic	High	292	44	54	53	Not passed	293	19	20	Medium	Fragment	87.16	HMM-based (lower-bound)	Provirus	0.9592	56.0534
contig_05262317	48397	42.67	VS1, VS2, DVF	Non-AOA archaea	lytic	Medium	45	15	11	17	Passed	46	6	0	Low	Fragment	38.69	AAI-based (medium-confidence)		0.9749	58.4552
contig_05316088	42759	47.44	VS1, VS2	AOB	lytic	Circular	52	7	7	17	Passed	52	17	1	Complete	High	100	DTR (high-confidence)	Yes	0.9668	37.5126
contig_05364705	16938	65.83	VS2	NOB	lytic	Low	19	1	1	3	Passed	19	3	1	Low	Fragment	36.11	AAI-based (high-confidence)		0.9572	7.539
contig_05398378	11752	55.13	VS1, VS2	AOB	lytic	Low	16	0	2	7	Passed	16	8	0	Low	Fragment	18.54	HMM-based (lower-bound)		0.9785	16.2602
contig_05420988	50237	63.73	VS1, VS2	NOB	lysogenic	Medium	78	6	9	16	Passed	78	14	1	High	High	100	AAI-based (medium-confidence)		0.9784	43.5811
contig_05530811	26685	57.52	VS1, VS2	NOB	lytic	Low	35	2	1	6	Passed	35	5	1	Low	Fragment	31.77	HMM-based (lower-bound)		0.9728	27.5614
contig_05591387	41434	42.17	VS1, VS2, DVF	NOB	lytic	Low	64	6	11	15	Passed	64	11	2	Medium	Fragment	73.22	AAI-based (medium-confidence)	Provirus	0.9777	25.1158
contig_05691016	40881	68.31	VS1, VS2	AOB	lysogenic	Low	55	6	10	22	Passed	55	20	0	Medium	Fragment	85.92	AAI-based (medium-confidence)		0.9703	44.0621	d__Bacteria;p__Proteobacteria;c__Gammaproteobacteria;o__Burkholderiales;f__SG8-39;g__2-02-FULL-66-14;s__2-02-FULL-66-14
contig_05794317	45710	68.98	VS1, VS2	AOB	lytic	Low	67	3	9	17	Passed	67	13	1	High	High	94.52	AAI-based (medium-confidence)		0.961	45.9194
contig_05879166	31888	62.81	VS1, VS2	AOB	lysogenic	High	50	4	11	17	Passed	50	15	1	Medium	Fragment	51.28	HMM-based (lower-bound)		0.974	38.8481
contig_05896575	11163	50.74	VS1, VS2	AOB	lytic	Low	13	0	2	6	Passed	13	7	0	Low	Fragment	27.61	AAI-based (medium-confidence)		0.9685	19.3315
contig_06132375	41665	37.44	VS1, VS2	NOB	lytic	Circular	73	2	8	13	Passed	74	19	0	Complete	High	100	DTR (high-confidence)	Yes	0.965	45.9549	d__Bacteria;p__Bacteroidota;c__Bacteroidia;o__Cytophagales;f__Cytophagaceae;g__;s__
contig_06161751	10447	54	VS1, VS2, DVF	NOB	lytic	Low	18	1	0	3	Passed	18	3	0	Low	Fragment	15.16	HMM-based (lower-bound)		0.9703	6.2073
contig_06180480	182087	34.59	VS1, VS2, DVF	Non-AOA archaea	lysogenic	Low	30	171	37	52	Passed	276	33	8	High	High	93.46	HMM-based (lower-bound)		0.971	166.53
contig_06274247	10552	55.65	VS2	NOB	lytic	Low	14	2	4	6	Passed	14	5	0	Low	Fragment	23.03	AAI-based (medium-confidence)		0.976	11.2744
contig_06505295	10911	63.29	VS2	NOB	lytic	Low	15	2	2	1	Not passed	15	1	1	Low	Fragment	23.19	AAI-based (high-confidence)		0.9627	10.2101	d__Bacteria;p__Proteobacteria;c__Gammaproteobacteria;o__Burkholderiales;f__Burkholderiaceae;g__Paraburkholderia;s__Paraburkholderia
contig_06515790	39811	46.47	VS1, VS2, DVF	AOA	lysogenic	Circular	63	4	3	7	Passed	63	4	1	Low	Fragment	49.22	HMM-based (lower-bound)	Yes	0.969	18.3244
contig_06593164	58404	34.95	VS1, VS2, DVF	AOA	lytic	Low	108	4	4	6	Passed	103	4	3	High	High	98.29	AAI-based (medium-confidence)		0.9749	12.6965
contig_06632597	15475	48.5	VS2	AOA	lysogenic	Low	35	2	1	2	Passed	35	1	0	Low	Fragment	10.56	HMM-based (lower-bound)		0.8932	4.0654
contig_06953384	12207	66.62	VS2	NOB	lytic	Low	14	1	2	0	Not passed	14	2	1	Low	Fragment	26	AAI-based (medium-confidence)		0.9712	5.4168
contig_07024177	22984	53.92	VS1, VS2	NOB	lysogenic	Low	31	3	0	5	Passed	31	4	0	Medium	Fragment	55.16	AAI-based (medium-confidence)		0.9662	17.8416
contig_07715023	10407	53.56	VS1, VS2, DVF	AOA	lytic	Low	12	1	2	3	Passed	12	5	2	Low	Fragment	27.99	AAI-based (medium-confidence)		0.9793	18.0385
contig_07728849	20643	34.77	VS1, VS2, DVF	AOA	lytic	Low	44	1	1	4	Passed	44	1	0	Low	Fragment	38.5	AAI-based (medium-confidence)		0.9743	7.2
contig_07746016	24323	53.42	VS2	AOB	lytic	Medium	30	2	3	8	Passed	30	7	0	Low	Fragment	40.4	AAI-based (medium-confidence)		0.9669	16.5191
contig_07979614	19248	58.7	VS1, VS2, DVF	AOB	lytic	Low	20	0	3	12	Passed	20	9	0	Low	Fragment	44.24	AAI-based (medium-confidence)		0.9813	26.9913
contig_07993732	13761	59.86	VS2, DVF	AOA	lytic	Low	15	1	0	4	Passed	15	3	0	Low	Fragment	35.83	AAI-based (medium-confidence)		0.9765	10.9457
contig_08069991	47911	50.14	VS1, VS2, DVF	NOB	lysogenic	Medium	83	5	5	13	Passed	83	9	0	High	High	100	AAI-based (medium-confidence)		0.975	31.4985
contig_08248335	23217	39.58	VS2	AOA	lysogenic	Low	5	12	4	6	Passed	21	3	7	Low	Fragment	11.67	HMM-based (lower-bound)				d__Archaea;p__Thermoproteota;c__Nitrososphaeria;o__Nitrososphaerales;f__Nitrososphaeraceae;g__TA-21;s__
contig_08278469	19521	50.35	VS1, VS2, DVF	NOB	lysogenic	Medium	26	8	11	12	Passed	26	9	0	Low	Fragment	48.08	AAI-based (medium-confidence)		0.9817	22.642
contig_08449372	54266	38.72	VS1, VS2, DVF	AOA	lytic	Low	75	6	10	8	Not passed	76	4	2	Low	Fragment	38.49	HMM-based (lower-bound)		0.9734	18.1399
contig_08535416	45544	45.12	VS1, VS2, DVF	AOA	lysogenic	Medium	67	11	11	18	Passed	68	16	3	Low	Fragment	38.65	AAI-based (medium-confidence)		0.9794	25.9025
contig_08629275	21983	29.13	DVF	AOA	lytic	Low	29	5	3	3	Not passed	31	2	2	Low	Fragment	19.14	HMM-based (lower-bound)				d__Archaea;p__Thermoproteota;c__Nitrososphaeria;o__Nitrososphaerales;f__Nitrososphaeraceae;g__TH1177;s__
contig_08688680	14234	59.58	VS2	NOB	lytic	Low	28	6	8	7	Not passed	28	1	4	Low	Fragment	21.97	HMM-based (lower-bound)		0.8788	10.1742
contig_08741798	15387	54.8	VS2, DVF	NOB	lytic	Low	16	2	3	4	Passed	16	5	1	Low	Fragment	36.1	AAI-based (medium-confidence)		0.9817	17.5346
contig_08884187	53758	34.66	VS1, VS2, DVF	AOB	lytic	Low	130	11	17	24	Passed	130	14	2	Low	Fragment	25.6	HMM-based (lower-bound)		0.9684	41.8149
contig_08886206	15012	33.93	VS2, DVF	AOA	lytic	Low	19	1	2	1	Not passed	19	1	1	Low	Fragment	27.19	AAI-based (medium-confidence)		0.9781	7.4239
contig_09004592	36877	40.84	VS1, VS2	NOB	lytic	Low	59	2	6	9	Passed	59	9	0	High	High	93.12	AAI-based (high-confidence)		0.9668	48.6416
contig_09064660	46125	50.06	VS1, VS2	AOA	lytic	Circular	64	4	6	14	Passed	64	13	0	High	High	100	AAI-based (medium-confidence)		0.9527	41.9334
contig_09195210	17676	65.14	VS2, DVF	NOB	lytic	Low	22	2	3	3	Not passed	22	2	1	Low	Fragment	35.84	AAI-based (medium-confidence)		0.9807	10.8084
contig_09423089	218056	32.23	VS1, VS2, DVF	Non-AOA archaea	lytic	Circular	354	37	45	85	Passed	355	43	11	Complete	High	100	Yes (medium-confidence)	Yes	0.9566	196.047
contig_09547596	24336	58.79	VS1, VS2	NOB	lysogenic	Low	48	3	6	6	Not passed	48	7	1	Low	Fragment	45	HMM-based (lower-bound)		0.9716	18.3253
contig_09602946	31569	51.75	VS2	NOB	Fractionated		NA				Not passed	33	1	19	Low	Fragment	25.26	HMM-based (lower-bound)
contig_09909908	21688	52.78	VS1, VS2	NOB	lysogenic	Low	41	2	4	5	Passed	42	3	1	Medium	Fragment	57.52	AAI-based (medium-confidence)		0.9752	12.5286
contig_10046279	14015	59.46	VS1, VS2	AOA	lytic	Low	15	1	0	5	Passed	15	4	0	Low	Fragment	35.79	AAI-based (medium-confidence)		0.9794	16.1608
contig_10121539	46958	54.12	VS1, VS2	NOB	lysogenic	Circular	81	14	17	20	Passed	81	10	8	Medium	Fragment	66.78	HMM-based (lower-bound)	Yes	0.9731	36.6095	d__Bacteria;p__Acidobacteriota;c__Acidobacteriae;o__Acidobacteriales;f__Acidobacteriaceae;g__Terracidiphilus;s__Terracidiphilus
contig_10291594	41539	55.02	VS1, VS2	AOB	lytic	Low	60	7	13	22	Passed	60	16	4	Medium	Fragment	56.61	HMM-based (lower-bound)		0.9774	47.113
contig_10396103	32584	58.69	VS1, VS2	NOB	lysogenic	Medium	48	3	4	9	Passed	48	9	0	Medium	Fragment	66.02	AAI-based (medium-confidence)		0.9518	25.978
contig_10546986	22657	48.12	VS2, DVF	AOB	lytic	Low	42	3	3	7	Passed	42	2	0	Low	Fragment	9.44	HMM-based (lower-bound)		0.9698	26.2581
contig_10858175	20616	64.87	VS1, VS2	AOB	lytic	Low	31	7	8	9	Passed	31	5	5	Low	Fragment	24.46	HMM-based (lower-bound)		0.9725	23.7793
contig_10890606	40504	62.29	VS2	AOB	lysogenic	Circular	60	5	7	9	Passed	60	8	0	Complete	High	100	Yes (medium-confidence)	Yes	0.9667	33.8708	d__Bacteria;p__Actinobacteriota;c__Actinomycetia;o__Mycobacteriales;f__Mycobacteriaceae;g__Corynebacterium;s__Corynebacterium
contig_10932776	67115	61.99	VS1, VS2	NOB	lytic	Medium	106	9	9	12	Passed	107	6	5	Medium	Fragment	79.46	HMM-based (lower-bound)		0.9725	26.9775
contig_11168791	13712	57.96	VS1, VS2	AOB	lytic	Low	21	0	2	8	Passed	21	8	0	Low	Fragment	31.57	AAI-based (high-confidence)		0.9747	22.2376
contig_11424625	26968	54.62	VS1, VS2, DVF	AOB	lytic	Medium	40	1	1	10	Passed	40	8	1	Medium	Fragment	68.98	AAI-based (medium-confidence)		0.9748	39.8929
contig_11679577	42368	52.95	VS1, VS2	AOB	lytic	Low	69	7	9	17	Passed	69	22	3	Medium	Fragment	53.66	HMM-based (lower-bound)		0.9791	47.3106
contig_11777252	31906	48.52	VS2	AOA	lytic	Low	39	2	5	4	Not passed	39	4	1	Low	Fragment	43.4	HMM-based (lower-bound)		0.9443	13.2253
contig_11781885	47151	58.15	VS1, VS2, DVF	AOA	lytic	Circular	58	4	8	20	Passed	59	11	0	Complete	High	100	DTR (high-confidence)	Yes	0.9694	43.6085
contig_11815777	43488	52.56	VS1, VS2	AOB	lytic	Circular	58	7	10	18	Passed	58	15	0	Complete	High	100	DTR (high-confidence)	Yes	0.9607	37.7798
contig_11901470	65126	55.41	VS1, VS2	AOB	lytic	Low	105	14	25	35	Passed	108	25	3	Medium	Fragment	88.31	HMM-based (lower-bound)		0.9757	73.9714
contig_12200096	17455	54.87	VS1, VS2, DVF	NOB	lytic	Low	40	0	1	2	Passed	40	3	0	Low	Fragment	28.86	HMM-based (lower-bound)		0.9593	12.743
contig_12369520	40004	47.65	VS1, VS2	AOB	lysogenic	Medium	51	4	11	19	Passed	51	16	1	High	High	96.73	AAI-based (medium-confidence)		0.9635	42.8528
contig_12725795	39734	45.42	VS1, VS2	AOB	lysogenic	Medium	52	5	8	18	Passed	49	20	0	High	High	95.96	AAI-based (medium-confidence)		0.976	47.2695
contig_12837259	28302	56.85	VS1, VS2	AOB	lysogenic	Medium	38	5	9	19	Passed	38	17	1	Medium	Fragment	69.14	AAI-based (medium-confidence)		0.9569	37.1985
contig_12891547	25970	46.68	VS2, DVF	NOB	lytic	Low	35	3	6	6	Not passed	35	4	0	Low	Fragment	17.62	HMM-based (lower-bound)		0.9777	11.9263
contig_12924028	20884	42.32	VS1, VS2	NOB	lytic	Low	37	2	2	5	Passed	37	5	0	Medium	Fragment	55.27	AAI-based (high-confidence)		0.9598	26.0072
contig_13001257	82083	29.29	VS1, VS2	Non-AOA archaea	Fractionated		NA				Not passed	87	9	9	Low	Fragment	45.23	AAI-based (medium-confidence)		0.9606	96.3806
contig_13155916	36985	41.4	VS1, VS2	NOB	lytic	Circular	57	2	3	6	Passed	57	7	0	Complete	High	100	DTR (high-confidence)	Yes	0.9595	39.6671
contig_13284052	22855	56.16	VS1, VS2, DVF	NOB	lytic	Low	44	3	4	7	Passed	44	4	0	Low	Fragment	37.05	AAI-based (medium-confidence)		0.9756	14.5805
contig_13828301	20304	59.85	VS1, VS2	AOA	lytic	Low	20	0	2	10	Passed	20	8	0	Medium	Fragment	54.62	AAI-based (medium-confidence)		0.9825	26.5194
contig_14203978	114650	41.51	VS2, DVF	Non-AOA archaea	lytic	Medium	149	35	33	42	Passed	150	12	11	Medium	Fragment	73.01	AAI-based (medium-confidence)		0.9791	76.9227
contig_14276611	18165	51.51	VS1, VS2, DVF	NOB	lytic	Low	16	1	5	9	Passed	16	12	0	Low	Fragment	46.88	AAI-based (high-confidence)		0.9827	21.2545
contig_14356730	42023	44.09	VS1, VS2	AOB	lysogenic	High	57	5	11	22	Passed	57	21	0	High	High	100	AAI-based (medium-confidence)		0.9676	50.1625
contig_14453603	16088	54.82	VS1, VS2	AOB	lytic	Low	32	1	1	9	Passed	32	7	0	Low	Fragment	39.19	AAI-based (high-confidence)		0.9722	20.0841
contig_14707470	68600	56.07	VS1, VS2	AOB	lysogenic	Circular	105	9	9	23	Passed	106	26	1	Complete	High	100	DTR (high-confidence)	Yes	0.9713	85.0866	d__Bacteria;p__Proteobacteria;c__Gammaproteobacteria;o__Burkholderiales;f__Burkholderiaceae;g__Rhodoferax;s__Rhodoferax
contig_14894583	59835	57.87	VS1, VS2, DVF	Non-AOA archaea	lytic	Medium	83	12	11	15	Passed	83	8	6	Medium	Fragment	73.69	AAI-based (medium-confidence)		0.9686	47.083
contig_15287378	202102	36.06	VS1, VS2, DVF	Non-AOA archaea	lytic	Circular	292	25	39	66	Passed	302	45	5	Complete	High	100	DTR (high-confidence)	Yes	0.9722	198.457
contig_15413588	26993	60.39	VS2	NOB	lytic	Low	28	0	1	2	Passed	28	1	0	Low	Fragment	22.4	AAI-based (medium-confidence)		0.8857	9.5732
contig_15679184	30222	55.98	VS1, VS2	NOB	lysogenic	Low	43	4	5	10	Passed	43	8	0	Medium	Fragment	62.72	AAI-based (medium-confidence)		0.9716	25.4227	d__Bacteria;p__Nitrospirota;c__Nitrospiria;o__Nitrospirales;f__Nitrospiraceae;g__Nitrospira_F;s__Nitrospira_F
contig_15724721	47579	59.8	VS1, VS2, DVF	NOB	lytic	Medium	80	4	5	12	Passed	81	12	2	High	High	100	AAI-based (medium-confidence)		0.9752	32.0509
contig_16098234	14317	49.05	VS2	AOA	lytic	Low	22	3	2	6	Passed	22	6	0	Low	Fragment	13.97	HMM-based (lower-bound)		0.9734	8.3643
contig_16293765	68626	54.52	VS1, VS2	NOB	lytic	High	110	10	18	32	Passed	110	23	2	High	High	93.35	AAI-based (medium-confidence)		0.9762	72.426
contig_16314324	35771	45.6	VS1, VS2, DVF	NOB	lysogenic	Low	8	30	8	17	Passed	49	5	10	Low	Fragment	8.32	AAI-based (medium-confidence)		0.9684	26.0384
contig_16382087	39291	40.72	VS1, VS2	AOA	lytic	Circular	67	1	4	10	Passed	67	10	0	Complete	High	100	DTR (high-confidence)	Yes	0.9732	43.1362
contig_16615470	40067	45.91	VS1, VS2	AOB	lytic	Medium	45	6	6	19	Passed	46	14	0	High	High	100	AAI-based (medium-confidence)		0.9621	28.9681
contig_16828898	14426	62.7	VS2, DVF	NOB	lytic	Low	18	3	3	3	Not passed	18	2	1	Low	Fragment	30.67	AAI-based (medium-confidence)		0.9791	9.2444
contig_16898812	42398	61.4	VS1, VS2	AOB	lytic	Medium	64	5	9	19	Passed	66	20	0	High	High	100	AAI-based (high-confidence)		0.9774	41.8451
contig_17045187	15356	59.42	VS2	NOB	lytic	Low	17	1	1	1	Not passed	17	2	1	Low	Fragment	31.12	AAI-based (medium-confidence)		0.9486	9.1963
contig_17079728	105356	50.91	VS1, VS2, DVF	AOB	lytic	High	127	20	19	40	Passed	127	22	2	Medium	Fragment	71.62	AAI-based (medium-confidence)		0.9782	60.1059
contig_17178558	61336	48.91	VS1, VS2, DVF	AOA	lysogenic	Circular	82	7	9	12	Passed	78	8	0	Complete	High	100	DTR (high-confidence)	Yes	0.9598	32.3918
contig_17249590	36865	36.21	VS1, VS2	AOA	lytic	Circular	66	3	7	8	Passed	66	6	1	Complete	High	100	DTR (high-confidence)	Yes	0.9562	40.3785
contig_17445831	22970	59.59	VS1, VS2	AOB	lytic	Low	18	3	3	8	Passed	18	8	0	Low	Fragment	25.35	HMM-based (lower-bound)		0.973	18.3248
contig_17585474	85865	38.41	VS1, VS2, DVF	Non-AOA archaea	lytic	Low	140	22	23	52	Passed	140	22	6	Low	Fragment	38.77	HMM-based (lower-bound)		0.9641	76.2217
contig_17863305	42357	67.13	VS1, VS2	AOB	lysogenic	Medium	77	4	16	19	Passed	78	19	0	Medium	Fragment	57.1	HMM-based (lower-bound)		0.9142	42.1166
contig_17984142	59351	61.84	VS1, VS2, DVF	NOB	lytic	Circular	99	6	9	31	Passed	100	24	0	Medium	Fragment	68.01	HMM-based (lower-bound)	Yes	0.9775	66.0173	d__Bacteria;p__Proteobacteria;c__Gammaproteobacteria;o__Burkholderiales;f__Burkholderiaceae;g__Variovorax;s__Variovorax
contig_18014908	66729	54.26	VS1, VS2	NOB	lytic	Circular	109	14	20	22	Passed	109	15	7	Complete	High	100	Yes (medium-confidence)	Yes	0.9712	47.7083
contig_18096885	78656	43.74	VS1, VS2, DVF	Non-AOA archaea	lytic	Circular	133	10	13	20	Passed	135	11	3	Complete	High	100	DTR (high-confidence)	Yes	0.9807	56.0275
contig_18103577	118208	36.36	VS1, VS2, DVF	Non-AOA archaea	lysogenic	Medium	204	26	32	45	Passed	204	28	14	High	High	100	AAI-based (medium-confidence)		0.9715	94.8521
contig_18234179	13804	58.4	VS2	NOB	lytic	Low	24	4	4	5	Passed	24	2	2	Low	Fragment	13.26	HMM-based (lower-bound)				d__Bacteria;p__Nitrospirota;c__Nitrospiria;o__Nitrospirales;f__Nitrospiraceae;g__Nitrospira_F;s__Nitrospira_F
contig_18250940	211229	42.61	VS1, VS2, DVF	Non-AOA archaea	lysogenic	Medium	32	237	32	59	Passed	253	22	12	Complete	High	100	DTR (high-confidence)	Yes	0.9749	187.964
contig_18359530	137293	63.49	VS1, VS2, DVF	NOB	lytic	High	220	11	15	33	Passed	220	17	2	Medium	Fragment	82.71	HMM-based (lower-bound)		0.9276	48.9645
contig_18409971	18803	54.21	VS2	AOB	lytic	Low	33	1	2	3	Passed	33	3	1	Low	Fragment	38.2	AAI-based (medium-confidence)		0.9707	10.22
contig_18527894	17029	57.85	VS2, DVF	NOB	lytic	Low	17	0	1	6	Passed	17	7	0	Low	Fragment	36.06	AAI-based (medium-confidence)		0.9777	14.0702
contig_18637592	26687	35.5	VS1, VS2	NOB	lysogenic	Low	47	2	4	6	Passed	47	3	0	Low	Fragment	22.17	AAI-based (medium-confidence)		0.9359	11.8362
contig_18846787	11649	51.89	VS2	AOB	lytic	Low	12	1	2	2	Not passed	12	2	0	Low	Fragment	18.88	AAI-based (medium-confidence)		0.9473	4.4449
contig_19163749	24727	62.26	VS1, VS2	NOB	lytic	Low	36	2	3	7	Passed	36	6	2	Medium	Fragment	52.65	AAI-based (medium-confidence)		0.9792	22.9792
contig_19211462	14235	43.55	VS2, DVF	NOB	lytic	Low	29	4	8	5	Not passed	29	2	1	Low	Fragment	9.2	HMM-based (lower-bound)		0.9768	8.9095
contig_19289033	10416	35.02	VS2	AOA	lytic	Low	11	0	2	1	Not passed	11	1	0	Low	Fragment	26.3	AAI-based (high-confidence)		0.9392	16.8223	d__Bacteria;p__Bacteroidota;c__Bacteroidia;o__Cytophagales;f__Cyclobacteriaceae;g__;s__
contig_19297874	41650	52.52	VS1, VS2	AOB	lytic	Circular	59	6	10	17	Passed	59	15	0	Complete	High	100	DTR (high-confidence)	Yes	0.9632	39.0671
contig_19359812	20065	63.62	VS1, VS2, DVF	AOB	lytic	Low	26	1	1	8	Passed	26	7	0	Low	Fragment	45.32	AAI-based (high-confidence)		0.976	16.2859
contig_19547738	65182	66.03	VS1, VS2, DVF	NOB	lytic	Medium	93	4	5	11	Passed	93	7	2	Medium	Fragment	70.94	HMM-based (lower-bound)		0.9499	42.225
contig_19561426	34514	39.72	VS1, VS2	NOB	lytic	Circular	55	3	7	16	Passed	55	10	0	Complete	High	100	DTR (high-confidence)	Yes	0.9463	37.0401
contig_19723533	37612	34.94	VS2, DVF	AOA	lysogenic	Medium	55	6	10	14	Passed	55	16	1	Low	Fragment	25.49	AAI-based (medium-confidence)		0.977	34.8937
contig_19806890	24792	33.39	VS1, VS2	NOB	lytic	High	26	11	9	18	Passed	26	5	1	Low	Fragment	15.93	AAI-based (medium-confidence)		0.9237	30.9458
contig_20287087	14844	61.3	VS1, VS2, DVF	AOB	lytic	Low	12	0	1	4	Passed	12	4	0	Low	Fragment	37.09	AAI-based (medium-confidence)		0.9813	13.3528
contig_20311421	23020	52.71	VS1, VS2	AOB	lytic	Low	29	1	1	4	Passed	29	4	0	Medium	Fragment	59.88	AAI-based (medium-confidence)		0.9783	22.8162
contig_20471951	40023	47.67	VS1, VS2	AOB	lytic	Circular	53	6	5	18	Passed	53	13	1	High	High	100	AAI-based (medium-confidence)		0.9647	41.3398
contig_20592726	30083	67.79	VS1, VS2	NOB	lytic	Medium	47	3	5	9	Passed	47	7	1	Medium	Fragment	64.06	AAI-based (medium-confidence)		0.9757	24.9092
contig_20892311	13290	64.73	VS1, VS2	AOB	lytic	Low	19	0	2	6	Passed	19	8	0	Low	Fragment	33.19	AAI-based (medium-confidence)		0.9662	21.7585
contig_21359431	16933	43.37	VS2, DVF	NOB	lytic	Low	28	2	4	7	Passed	28	7	0	Low	Fragment	39.65	AAI-based (medium-confidence)		0.9783	15.0389
contig_21618817	56717	59.34	VS1, VS2	NOB	lytic	Circular	86	14	18	31	Passed	86	16	2	Complete	High	100	DTR (high-confidence)	Yes	0.9515	58.555
contig_21816470	36220	35.12	VS1, VS2	NOB	lysogenic	Medium	59	4	5	8	Passed	59	9	0	High	High	95.89	AAI-based (high-confidence)		0.9625	40.3595
contig_22043757	45293	62.53	VS1, VS2, DVF	NOB	lytic	Low	70	6	9	12	Passed	70	9	3	High	High	96.41	AAI-based (medium-confidence)		0.9749	38.6519
contig_22161452	18866	64.5	VS2	NOB	lytic	Low	24	1	5	3	Not passed	24	4	1	Low	Fragment	39.99	AAI-based (medium-confidence)		0.9799	16.8876
contig_22368607	14610	67.62	VS1, VS2	NOB	lytic	Medium	24	6	4	9	Passed	24	5	0	Low	Fragment	9.99	HMM-based (lower-bound)		0.8404	9.3188
contig_22715366	10070	56.09	VS1, VS2, DVF	NOB	lytic	Low	7	0	1	5	Passed	7	5	0	Low	Fragment	25.47	AAI-based (medium-confidence)		0.9814	8.5821
contig_22970663	94296	37	VS1, VS2	Non-AOA archaea	lytic	Medium	182	12	17	28	Passed	184	13	1	Low	Fragment	46.25	HMM-based (lower-bound)		0.8998	75.3347
contig_23173898	19491	66.02	VS2	AOB	lytic	Low	17	3	7	4	Not passed	17	2	4	Low	Fragment	9.15	HMM-based (lower-bound)				d__Bacteria;p__Proteobacteria;c__Gammaproteobacteria;o__Xanthomodales;f__Rhodanobacteraceae;g__Rhodanobacter;s__Rhodanobacter
contig_23408637	76269	34.7	VS1, VS2, DVF	NOB	lytic	Medium	83	7	11	23	Passed	82	10	2	Medium	Fragment	81.39	AAI-based (medium-confidence)		0.9808	45.4662
contig_23464074	55632	34.05	VS1, VS2	AOB	lytic	Low	141	4	8	21	Passed	142	12	1	Low	Fragment	39.49	HMM-based (lower-bound)		0.9526	53.3477
contig_24198038	16683	63.1	VS1, VS2	AOB	lytic	Medium	19	4	4	8	Passed	19	7	0	Low	Fragment	40.02	AAI-based (medium-confidence)		0.9792	13.368
contig_24228291	33769	48.54	VS1, VS2, DVF	AOB	lysogenic	High	66	5	11	23	Passed	66	18	0	Medium	Fragment	63.36	AAI-based (medium-confidence)		0.9745	47.7516
contig_24713447	10405	47.17	VS2, DVF	AOB	lytic	Medium	26	2	4	6	Passed	26	5	0	Low	Fragment	13.58	HMM-based (lower-bound)		0.9742	14.6757
contig_24941398	105689	30.74	VS1, VS2, DVF	NOB	lytic	Low	181	28	31	31	Not passed	173	12	9	Medium	Fragment	68.16	HMM-based (lower-bound)		0.9709	52.1516
contig_25310615	10659	63.09	VS2, DVF	NOB	lytic	Low	16	0	0	2	Passed	16	3	0	Low	Fragment	5.14	HMM-based (lower-bound)		0.9802	10.8028
contig_25374093	36493	48.02	VS2, DVF	NOB	lytic	Circular	50	7	13	12	Not passed	48	12	0	Medium	Fragment	62.46	AAI-based (medium-confidence)	Yes	0.9673	25.4767
contig_25439915	38884	37.02	VS1, VS2	NOB	lytic	Low	64	1	6	8	Passed	64	9	0	High	High	98.12	AAI-based (high-confidence)		0.9609	50.3167
contig_25597306	41312	48.3	VS1, VS2	NOB	lysogenic	Circular	65	6	5	7	Passed	66	4	0	Medium	Fragment	55.72	HMM-based (lower-bound)	Yes	0.9651	22.4392
contig_25608362	43116	57.88	VS1, VS2, DVF	AOB	lytic	Circular	56	1	5	18	Passed	56	18	0	Complete	High	100	DTR (high-confidence)	Yes	0.9785	38.4478
contig_25633125	45408	44.86	VS1, VS2	AOB	lysogenic	Circular	67	5	6	8	Passed	66	8	1	Complete	High	100	DTR (high-confidence)	Yes	0.9423	26.6125
contig_25683246	38370	48.28	VS1, VS2	AOB	lysogenic	Circular	60	7	11	10	Not passed	57	4	1	Complete	High	100	DTR (high-confidence)	Yes	0.9717	23.964
contig_25707368	41935	42.07	VS1, VS2, DVF	NOB	lytic	Circular	71	10	12	14	Passed	68	11	1	Medium	Fragment	65.34	AAI-based (medium-confidence)	Yes	0.9789	30.5145
contig_25732210	25962	64.04	VS2	NOB	lytic	Low	27	2	4	9	Passed	27	5	0	Medium	Fragment	55.1	AAI-based (medium-confidence)		0.9642	17.6923
contig_25796985	66198	64.36	VS1, VS2	NOB	lysogenic	Circular	87	10	11	12	Passed	87	10	4	Complete	High	100	DTR (high-confidence)	Yes	0.9608	46.2774
contig_25834226	190530	37.26	VS1, VS2, DVF	Non-AOA archaea	lytic	Circular	280	37	42	58	Passed	280	23	14	Complete	High	100	Yes (medium-confidence)	Yes	0.9735	170.027
contig_25960396	89924	53.09	VS1, VS2	NOB	lytic	Circular	163	6	6	9	Passed	163	9	0	Complete	High	100	DTR (high-confidence)	Yes	0.9287	21.6562
contig_25972482	51726	54.37	VS1, VS2, DVF	NOB	lytic	Circular	89	4	5	5	Not passed	89	7	1	Complete	High	100	DTR (high-confidence)	Yes	0.9699	29.322
contig_25990086	31773	36.57	VS1, VS2	NOB	lytic	Medium	49	5	6	9	Passed	49	8	1	Medium	Fragment	80.21	AAI-based (high-confidence)		0.954	41.5256
contig_26019067	47610	50.99	VS1, VS2	NOB	lysogenic	Circular	70	10	10	13	Passed	70	9	4	Medium	Fragment	77.39	AAI-based (medium-confidence)	Yes	0.9499	15.4008
contig_26091471	44412	57.18	VS1, VS2	NOB	lysogenic	Circular	89	10	7	16	Passed	89	15	0	Complete	High	100	DTR (high-confidence)	Yes	0.9706	46.2545
contig_26147725	56790	48.87	VS1, VS2	AOB	lytic	Circular	85	5	6	5	Not passed	86	6	3	Complete	High	100	DTR (high-confidence)		0.9739	40.758
contig_26237746	46320	57.66	VS1, VS2	NOB	lysogenic	Circular	73	4	6	10	Passed	74	8	1	Medium	Fragment	66.81	HMM-based (lower-bound)	Yes	0.9643	41.0002
contig_26285904	62207	47.55	VS1, VS2	AOA	lytic	Circular	106	6	8	10	Passed	106	7	2	Complete	High	100	DTR (high-confidence)	Yes	0.9033	29.6392
contig_26291198	63717	49.23	VS1, VS2, DVF	AOA	lysogenic	Circular	97	7	7	14	Passed	91	7	0	Complete	High	100	DTR (high-confidence)	Yes	0.9547	25.2775
contig_26505807	41965	46.35	VS1, VS2	AOB	lytic	Circular	52	8	9	15	Passed	52	17	0	Complete	High	100	DTR (high-confidence)	Yes	0.9749	35.4756
contig_26516740	45834	55.95	VS1, VS2	AOB	lysogenic	Low	6	70	10	18	Passed	83	19	8	Complete	High	100	DTR (high-confidence)	Yes	0.9782	49.3436
contig_26522399	61473	54.1	VS1, VS2, DVF	AOA	lytic	Circular	85	8	9	16	Passed	85	11	0	Complete	High	100	DTR (high-confidence)	Yes	0.9628	44.3369
contig_26566932	24752	63.13	VS1, VS2	AOB	lytic	Low	22	0	1	2	Passed	22	2	0	Low	Fragment	40.63	AAI-based (medium-confidence)		0.9449	9.6281
contig_26601209	11948	55.57	VS1, VS2	AOA	lytic	Low	16	2	2	3	Passed	16	4	0	Low	Fragment	26.18	HMM-based (lower-bound)		0.9774	13.9917
contig_26690227	44212	46.11	VS1, VS2	AOB	lysogenic	Circular	62	4	6	15	Passed	64	12	0	Complete	High	100	DTR (high-confidence)	Yes	0.942	35.2274
contig_26806628	47009	54.78	VS1, VS2	AOA	lysogenic	Circular	63	6	9	13	Passed	63	10	3	Complete	High	100	DTR (high-confidence)	Yes	0.9749	43.8002
contig_26862232	11849	41.57	VS2	NOB	lytic	Low	13	0	2	1	Not passed	13	1	0	Low	Fragment	31.4	AAI-based (medium-confidence)		0.9782	15.3568
contig_26868753	18232	40.57	VS2	AOA	lytic	Circular	18	3	3	3	Not passed	18	1	0	Low	Fragment	27.27	HMM-based (lower-bound)		0.9004	2.0552	d__Archaea;p__Thermoproteota;c__Nitrososphaeria;o__Nitrososphaerales;f__Nitrososphaeraceae;g__UBA10452;s__
contig_26874573	39076	40.29	VS1, VS2	NOB	lytic	Circular	64	5	6	13	Passed	64	9	0	Complete	High	100	DTR (high-confidence)	Yes	0.9661	40.5059
contig_26918309	44025	55.67	VS1, VS2, DVF	AOB	lysogenic	Medium	68	7	9	18	Passed	70	17	0	High	High	100	AAI-based (medium-confidence)		0.981	31.1386
contig_27164844	10043	59.13	VS2	NOB	lysogenic	Low	13	2	4	5	Passed	13	2	0	Low	Fragment	22.76	AAI-based (medium-confidence)		0.8413	2.888
contig_27673250	15724	34.41	VS1, VS2	AOA	lytic	Low	36	4	5	7	Passed	37	5	0	Low	Fragment	42.18	AAI-based (medium-confidence)		0.9384	14.092
contig_27724015	17454	63.66	VS2	NOB	lytic	Low	24	3	4	2	Not passed	24	2	1	Low	Fragment	37.06	AAI-based (high-confidence)		0.9793	15.0934
contig_28362434	82541	37.98	VS1, DVF	AOA	lytic	Circular	104	5	6	9	Passed	104	3	1	Complete	High	100	Yes (medium-confidence)	Yes	0.9693	16.9225
contig_28612390	20348	56.99	VS2, DVF	NOB	lytic	Low	25	1	0	8	Passed	25	9	0	Low	Fragment	33.32	HMM-based (lower-bound)		0.9809	21.6332
contig_29111746	10645	33.39	VS2, DVF	AOA	lysogenic	Low	16	1	1	2	Passed	16	1	0	Low	Fragment	15.92	HMM-based (lower-bound)
contig_29847114	42197	39.46	VS2	AOA	lytic	Low	51	8	10	7	Not passed	51	1	10	Medium	Fragment	63.13	HMM-based (lower-bound)
contig_30400767	13206	39.68	VS2	NOB	lytic	Low	21	0	0	2	Passed	21	1	0	Low	Fragment	33.32	AAI-based (high-confidence)		0.9727	23.2922
contig_30604046	38131	47.01	VS1, VS2	NOB	lysogenic	Low	55	5	5	15	Passed	53	15	0	High	High	100	AAI-based (medium-confidence)		0.9734	30.6762
contig_31422483	17515	58.7	VS2	NOB	lytic	Low	29	4	5	6	Passed	29	4	2	Low	Fragment	24.38	AAI-based (medium-confidence)		0.9658	16.4364

## Sheet: Table S4
Table S4. Details of reference soil viromes analysed in Fig S8
BioProject accession	BioSample	SRR accession	Reference (doi)	Sample_name
PRJNA579576	SAMN13116663	SRR10418752	Han et al., 2022	A10-QJ3
	SAMN13116662	SRR10418753	10.1186/s40793-022-00401-9	A9-YT
	SAMN13116661	SRR10418754		A8-TYP
	SAMN13116660	SRR10418755		A7-YAP
	SAMN13116659	SRR10418756		A6-YAYM
	SAMN13116658	SRR10418757		A5-HZ
PRJNA666221	SAMN16285466	SRR12736050	ter Horst et al., 2021	SPR1 virome
	SAMN16285465	SRR12736051	10.1186/s40168-021-01156-0	SPR2 virome
	SAMN16285464	SRR12736052		SPR3 virome
	SAMN16285463	SRR12736053		SPR4 virome
	SAMN16285462	SRR12736054		SPR5 virome
PRJNA705403	SAMN18087724	SRR13838921	Chen et al., 2021	1N_6
	SAMN18087723	SRR13838922	10.1021/acs.est.1c03847	0.5N_15
	SAMN18087722	SRR13838923		0.5N_10
	SAMN18087721	SRR13838924		0.5N_5
	SAMN18087720	SRR13838925		1CM_23
	SAMN18087719	SRR13838926		1CM_8
PRJNA691683	SAMN18616891	SRR14194026	Liao et al., 2022	G22
	SAMN18616890	SRR14194027	10.1038/s41467-022-33771-2	G21
	SAMN18616889	SRR14194028		G13
	SAMN18616888	SRR14194029		G12
	SAMN18616931	SRR14194031		CZ20
	SAMN18616930	SRR14194032		CZ16
PRJNA646773	SAMN26879483	SRR18465910	Santos-Medellin et al., 2021	V10_VIR_S448_L004
	SAMN26879482	SRR18465911	10.1073/pnas.2209132119	V09_VIR_S458_L004
	SAMN26879481	SRR18465912		V08_VIR_S459_L004
	SAMN26879480	SRR18465913		V07_VIR_S465_L004
	SAMN26879479	SRR18465914		V06_VIR_S454_L004
	SAMN26879517	SRR18465915		V44_VIR_S466_L004
PRJNA935076	SAMN33296314	SRR23460876	Braga et al., 2022	Vir_Mon_1
	SAMN33296313	SRR23460877	10.1111/mec.16893	Vir_Gly_3
	SAMN33296312	SRR23460878		Vir_Gly_2
	SAMN33296311	SRR23460879		Vir_Gly_1
	SAMN33296310	SRR23460880		Vir_Ew_3
	SAMN33296309	SRR23460881		Vir_Ew_2
PRJNA818793	SAMN15565738	SRR8487010	Santos-Medellin et al., 2021	NoBiochar_HighN_April_Viruses_B0H_V
	SAMN15565742	SRR8487011	10.1038/s41396-021-00897-y	NoBiochar_LowN_April_Viruses_BOL_V
	SAMN15565752	SRR8487014		CocoShellBiochar_LowN_August_Viruses_B2L_V
	SAMN15565748	SRR8487015		CocoShellBiochar_HighN_August_Viruses_B2H_V
	SAMN15565747	SRR8487016		CocoShellBiochar_LowN_April_Viruses_B2L_V
	SAMN15565746	SRR8487017		CocoShellBiochar_HighN_April_Viruses_B2H_V
PRJNA621436	SAMN14515331	SRR11673480	Lee et al., 2022	V_pH4.5_1
	SAMN14515580	SRR11673481	10.1016/j.soilbio.2022.108569	V_pH4.5_2
	SAMN14515356	SRR11673486		V_pH4.5_3
	SAMN14515689	SRR11673485		V_pH7.5_1
	SAMN14515460	SRR11673795		V_pH7.5_2
	SAMN14514826	SRR11673796		V_pH7.5_3

## Sheet: Table S5
Table S5. Summary of nitrifier virus gene annotations
Virus contig and genes			Gene position			Origin (manually curated)	VIBRANT VOG annotation		GHOSTX via VIPTREE	DIAMOND blastp to NCBI/nr (best hit)
Host	Virus-ID	Viral-gene-ID	start	end	sense		HMMSearch
NOB	contig_00077985	contig_00077985_1	1	679	-	bacteria	-	-	HYPO	-
NOB	contig_00077985	contig_00077985_2	675	1149	-	bacteria	-	-	methyltransferase domain-containing protein	MBN2427407.1	methyltransferase domain-containing protein	Deltaproteobacteria bacterium
NOB	contig_00077985	contig_00077985_3	1150	1582	-	bacteria	-	-	Class I SAM-dependent methyltransferase	HEB41907.1	hypothetical protein	Candidatus Dependentiae bacterium
NOB	contig_00077985	contig_00077985_4	1646	2189	-	virus	VOG24045	sp|Q9AJU2|ELMM1_STROV-8-demethyl-8-alpha-L-rhamnosyl-tetracenomycin-C-2'-O-methyltransferase	class I SAM-dependent methyltransferase	WP_149903997.1	class I SAM-dependent methyltransferase	Mesorhizobium sp. SARCC-RB16n
NOB	contig_00077985	contig_00077985_5	2259	2892	-	bacteria	-	-	glycosyltransferase	WP_208040085.1	hypothetical protein	Leifsonia sp. TF02-11
NOB	contig_00077985	contig_00077985_6	2965	3712	-	bacteria	-	-	Uncharacterized protein	-
NOB	contig_00077985	contig_00077985_7	3822	4617	-	bacteria	-	-	Glycosyltransferase 2-like domain-containing protein	-
NOB	contig_00077985	contig_00077985_8	4613	5174	-	NOB	-	-	Methyltransf_11 domain-containing protein	MBI4667221.1	methyltransferase domain-containing protein	Nitrospinae bacterium
NOB	contig_00077985	contig_00077985_9	5202	5781	-	bacteria	-	-	NodB homology domain-containing protein	-
NOB	contig_00077985	contig_00077985_10	5788	6508	-	bacteria	-	-	class I SAM-dependent methyltransferase	WP_052098909.1	class I SAM-dependent methyltransferase	Paenibacillus stellifer
NOB	contig_00077985	contig_00077985_11	6504	7008	-	virus	VOG17359	REFSEQ-hypothetical-protein	Methyltransferase type 11 domain-containing protein	WP_018973111.1	methyltransferase domain-containing protein	Rudaea cellulosilytica
NOB	contig_00077985	contig_00077985_12	7008	9165	-	virus	VOG09810	sp|P17312|TERL_BPT4-Terminase,-large-subunit	Terminase_6 domain-containing protein	-
NOB	contig_00077985	contig_00077985_13	9293	9710	-	-	-	-	-	-
NOB	contig_00077985	contig_00077985_14	9709	10150	-	bacteria	-	-	M15 family metallopeptidase	NIT14186.1	M15 family peptidase	Candidatus Dadabacteria bacterium
NOB	contig_00077985	contig_00077985_15	10151	11213	-	virus	VOG04273	sp|Q9NJD8|GMPR_ONCVO-GMP-reductase	Guanosine monophosphate reductase	MBL8150882.1	guanosine monophosphate reductase	Blastocatellia bacterium
NOB	contig_00077985	contig_00077985_16	11209	11566	-	bacteria	-	-	Phosphoribosyltransferase	KKT29644.1	hypothetical protein UW15_C0008G0010	Parcubacteria group bacterium GW2011_GWC1_44_10
NOB	contig_00077985	contig_00077985_17	11573	11915	-	bacteria	-	-	Uncharacterized protein	-
NOB	contig_00077985	contig_00077985_18	12035	12203	-	-	-	-	-	-
NOB	contig_00077985	contig_00077985_19	12199	12373	-	-	-	-	-	-
NOB	contig_00077985	contig_00077985_20	12468	12792	-	-	-	-	-	-
NOB	contig_00077985	contig_00077985_21	12794	13055	-	bacteria	-	-	HYPO	-
NOB	contig_00077985	contig_00077985_22	13515	13764	-	-	-	-	-	-
NOB	contig_00077985	contig_00077985_23	13803	14070	-	-	-	-	-	-
NOB	contig_00077985	contig_00077985_24	14102	14513	-	virus	VOG00680	sp|D3WAC2|ENDON_BPLP2-Probable-HNH-endonuclease	HYPO	QAY03515.1	hypothetical protein SEA_CICHOLASNAGE_103	Mycobacterium phage CicholasNage
NOB	contig_00077985	contig_00077985_25	14688	15276	-	bacteria	-	-	Uncharacterized protein	-
NOB	contig_00077985	contig_00077985_26	15285	15456	-	-	-	-	-	-
NOB	contig_00077985	contig_00077985_27	15473	16703	-	-	-	-	-	-
NOB	contig_00077985	contig_00077985_28	16699	17509	-	virus	VOG00680	sp|D3WAC2|ENDON_BPLP2-Probable-HNH-endonuclease	HYPO	WP_131813783.1	hypothetical protein	Mycolicibacter kumamotonensis
NOB	contig_00077985	contig_00077985_29	17788	18145	-	virus	-	-	Uncharacterized protein	CAB4171008.1	hypothetical protein UFOVP909_196	uncultured Caudovirales phage
NOB	contig_00077985	contig_00077985_30	18279	19326	-	virus	VOG00074	sp|Q9EQC1|3BHS7_MOUSE-3-beta-hydroxysteroid-dehydrogenase-type-7	NAD-dependent epimerase/dehydratase family protein	NCN58626.1	NAD-dependent epimerase/dehydratase family protein	Candidatus Microgenomates bacterium
NOB	contig_00077985	contig_00077985_31	19325	19796	-	virus	VOG13833	REFSEQ-hypothetical-protein	Uncharacterized protein	NBB88413.1	hypothetical protein	Bacteroidetes bacterium
NOB	contig_00077985	contig_00077985_32	19873	20143	-	bacteria	-	-	Uncharacterized protein	-
NOB	contig_00077985	contig_00077985_33	20209	20398	-	-	-	-	-	-
NOB	contig_00077985	contig_00077985_34	20648	20837	-	-	-	-	-	-
NOB	contig_00077985	contig_00077985_35	21338	21860	-	-	-	-	-	-
NOB	contig_00077985	contig_00077985_36	21921	22137	-	-	-	-	-	-
NOB	contig_00077985	contig_00077985_37	22275	22386	-	-	-	-	-	-
NOB	contig_00077985	contig_00077985_38	22537	22855	-	-	-	-	-	-
NOB	contig_00077985	contig_00077985_39	22871	23423	-	virus	VOG00680	sp|D3WAC2|ENDON_BPLP2-Probable-HNH-endonuclease	HNH endonuclease	WP_079592250.1	HNH endonuclease	Mycobacteroides abscessus
NOB	contig_00077985	contig_00077985_40	23424	24129	-	-	-	-	-	-
NOB	contig_00077985	contig_00077985_41	24502	24712	-	-	-	-	-	-
NOB	contig_00077985	contig_00077985_42	24965	25190	+	-	-	-	-	-
NOB	contig_00077985	contig_00077985_43	25366	25639	+	-	-	-	-	-
NOB	contig_00077985	contig_00077985_44	25700	25895	+	-	-	-	-	-
NOB	contig_00077985	contig_00077985_45	26474	27047	+	-	-	-	-	-
NOB	contig_00077985	contig_00077985_46	27630	27765	+	-	-	-	-	-
NOB	contig_00077985	contig_00077985_47	27764	27929	+	-	-	-	-	-
NOB	contig_00077985	contig_00077985_48	27929	28202	+	-	-	-	-	-
NOB	contig_00077985	contig_00077985_49	28198	28384	+	-	-	-	-	-
NOB	contig_00077985	contig_00077985_50	28383	28581	+	-	-	-	-	-
NOB	contig_00077985	contig_00077985_51	28577	28766	+	-	-	-	-	-
NOB	contig_00077985	contig_00077985_52	28903	29086	+	-	-	-	-	-
NOB	contig_00077985	contig_00077985_53	29138	29897	+	virus	VOG00079	sp|P00970|DNLI_BPT4-DNA-ligase	DNA_LIGASE_A3 domain-containing protein	RLA59187.1	hypothetical protein DRQ78_10945	Epsilonproteobacteria bacterium
NOB	contig_00077985	contig_00077985_54	29893	30094	+	-	-	-	-	-
NOB	contig_00077985	contig_00077985_55	30116	30602	+	-	-	-	-	-
NOB	contig_00077985	contig_00077985_56	30603	30885	+	-	-	-	-	-
NOB	contig_00077985	contig_00077985_57	30884	31100	+	-	-	-	-	-
NOB	contig_00077985	contig_00077985_58	31277	31676	+	virus	VOG00493	sp|P32279|Y14A_BPT4-Uncharacterized-12.4-kDa-protein-in-nrdA-td-intergenic-region	DUF4326 domain-containing protein	TAL65724.1	DUF4326 domain-containing protein	Burkholderiaceae bacterium
NOB	contig_00077985	contig_00077985_59	31672	32017	+	virus	VOG00148	sp|O64253|VG61_BPMD2-Gene-61-protein	DUF2493 domain-containing protein	PCI45876.1	hypothetical protein COB41_00360	Proteobacteria bacterium
NOB	contig_00077985	contig_00077985_60	32013	32508	+	virus	VOG01812	REFSEQ-hypothetical-protein	Uncharacterized protein	WP_164787107.1	hypothetical protein	Clostridium perfringens
NOB	contig_00077985	contig_00077985_61	32510	32804	+	-	-	-	-	-
NOB	contig_00077985	contig_00077985_62	32812	33061	-	-	-	-	-	-
NOB	contig_00077985	contig_00077985_63	33073	33388	+	-	-	-	-	-
NOB	contig_00077985	contig_00077985_64	33479	33725	+	-	-	-	-	-
NOB	contig_00077985	contig_00077985_65	33836	34139	+	-	-	-	-	-
NOB	contig_00077985	contig_00077985_66	34135	34369	+	-	-	-	-	-
NOB	contig_00077985	contig_00077985_67	34460	34604	+	-	-	-	-	-
NOB	contig_00077985	contig_00077985_68	34617	34815	+	-	-	-	-	-
NOB	contig_00077985	contig_00077985_69	34855	35401	+	virus	VOG00667	REFSEQ-HNH-endonuclease	HNH nuclease domain-containing protein	RLI48484.1	hypothetical protein DRP09_21420	Candidatus Thorarchaeota archaeon
NOB	contig_00077985	contig_00077985_70	35397	35562	+	-	-	-	-	-
NOB	contig_00077985	contig_00077985_71	35558	36053	+	bacteria	-	-	Fido domain-containing protein	TAK97735.1	hypothetical protein EPO08_20865	Rhodospirillaceae bacterium
NOB	contig_00077985	contig_00077985_72	36199	36454	+	-	-	-	-	-
NOB	contig_00077985	contig_00077985_73	36516	36786	+	-	-	-	-	-
NOB	contig_00077985	contig_00077985_74	36793	37840	+	virus	VOG10569	REFSEQ-hypothetical-protein	DUF932 domain-containing protein	QDP59240.1	hypothetical protein Tp1124SUR1244132_27	Prokaryotic dsDNA virus sp.
NOB	contig_00077985	contig_00077985_75	37839	38004	+	-	-	-	-	-
NOB	contig_00077985	contig_00077985_76	38000	38183	+	-	-	-	-	-
NOB	contig_00077985	contig_00077985_77	38194	39373	+	virus	VOG01029	sp|Q58294|RFCL_METJA-Replication-factor-C-large-subunit	Uncharacterized protein	MBO7177589.1	AAA family ATPase	Clostridia bacterium
NOB	contig_00077985	contig_00077985_78	39391	39643	+	-	-	-	-	-
NOB	contig_00077985	contig_00077985_79	39653	40877	+	virus	VOG02745	REFSEQ-hypothetical-protein	DUF2201 domain-containing protein	WP_020475827.1	hypothetical protein	Zavarzinella formosa
NOB	contig_00077985	contig_00077985_80	40877	41075	+	-	-	-	-	-
NOB	contig_00077985	contig_00077985_81	41289	42216	+	-	-	-	-	-
NOB	contig_00077985	contig_00077985_82	42212	43343	+	virus	VOG00140	sp|P33658|RPSG_CLOAB-RNA-polymerase-sigma-G-factor	Uncharacterized protein	MBB1579196.1	RNA polymerase sigma factor RpoD/SigA	candidate division SR1 bacterium
NOB	contig_00077985	contig_00077985_83	43344	43605	+	-	-	-	-	-
NOB	contig_00077985	contig_00077985_84	43601	43835	+	-	-	-	-	-
NOB	contig_00077985	contig_00077985_85	43834	44164	+	-	-	-	-	-
NOB	contig_00077985	contig_00077985_86	44180	44591	+	-	-	-	-	-
NOB	contig_00077985	contig_00077985_87	44610	45132	+	bacteria	-	-	NodB homology domain-containing protein	-
NOB	contig_00077985	contig_00077985_88	45309	46014	+	bacteria	-	-	HNH domain-containing protein	-
NOB	contig_00077985	contig_00077985_89	46255	47671	+	virus	VOG11958	REFSEQ-ATP-dependent-DNA-helicase	Helicase ATP-binding domain-containing protein	CAB4122043.1	SSL2 DNA or RNA helicases of superfamily II	uncultured Caudovirales phage
NOB	contig_00077985	contig_00077985_90	47963	49280	+	virus	VOG00895	sp|P0ACB0|DNAB_ECOLI-Replicative-DNA-helicase	SF4 helicase domain-containing protein	YP_007003424.1	DNA primase/helicase	Bacillus phage SP-10
NOB	contig_00077985	contig_00077985_91	49276	49519	+	-	-	-	-	-
NOB	contig_00077985	contig_00077985_92	49515	49953	+	virus	VOG01076	sp|O87331|RELA_CORGL-GTP-pyrophosphokinase	HD domain-containing protein	WP_203309748.1	HD domain-containing protein	Sphingomonas sp. REN5
NOB	contig_00077985	contig_00077985_93	50029	50158	+	-	-	-	-	-
NOB	contig_00077985	contig_00077985_94	50246	50471	+	-	-	-	-	-
NOB	contig_00077985	contig_00077985_95	50855	51053	+	-	-	-	-	-
NOB	contig_00077985	contig_00077985_96	51049	51277	+	-	-	-	-	-
NOB	contig_00077985	contig_00077985_97	51278	51530	+	-	-	-	-	-
NOB	contig_00077985	contig_00077985_98	51532	51757	+	-	-	-	-	-
NOB	contig_00077985	contig_00077985_99	51836	52010	+	-	-	-	-	-
NOB	contig_00077985	contig_00077985_100	52403	52655	+	-	-	-	-	-
NOB	contig_00077985	contig_00077985_101	52840	53209	+	-	-	-	-	-
NOB	contig_00077985	contig_00077985_102	53224	54181	+	virus	VOG00056	sp|P04520|PRIM_BPT4-DNA-primase	Toprim domain-containing protein	-
NOB	contig_00077985	contig_00077985_103	54177	56778	+	virus	VOG23343	REFSEQ-uracil-DNA-glycosylase	DNA-directed DNA polymerase	MBI4653223.1	DNA polymerase I	Candidatus Kuenenbacteria bacterium
NOB	contig_00077985	contig_00077985_104	56778	57120	+	virus	VOG01592	sp|O32263|YVDC_BACSU-Uncharacterized-protein-YvdC	NTP pyrophosphohydrolase MazG putative catalytic core domain-containing protein	HIQ50057.1	hypothetical protein	Nanoarchaeota archaeon
NOB	contig_00077985	contig_00077985_105	57130	57532	+	virus	VOG02575	REFSEQ-hypothetical-protein	-	-
NOB	contig_00077985	contig_00077985_106	57689	58460	+	virus	VOG02465	sp|P09035|VHED_BPT2-Single-stranded-DNA-binding-protein-(Fragment)	Gp32 domain-containing protein	YP_009099140.1	hypothetical protein OZ73_gp096	Bacillus phage CP-51
NOB	contig_00077985	contig_00077985_107	58460	58658	+	bacteria	-	-	DNA methyltransferase	-
NOB	contig_00077985	contig_00077985_108	58657	59728	+	virus	VOG01109	sp|P04529|UVSX_BPT4-Recombination-and-repair-protein	Uncharacterized protein	OQA02110.1	recombinase A	Planctomycetes bacterium ADurb.Bin401
NOB	contig_00077985	contig_00077985_109	59731	60190	+	virus	VOG02517	REFSEQ-hypothetical-protein	HNH endonuclease signature motif containing protein	WP_181272822.1	HNH endonuclease	Brevibacterium oceani
NOB	contig_00077985	contig_00077985_110	60215	61214	+	virus	VOG01120	sp|Q5UR33|YR555_MIMIV-Uncharacterized-protein-R555	Calcineurin-like phosphoesterase domain-containing protein	NBU69936.1	hypothetical protein	Bacteroidetes bacterium
NOB	contig_00077985	contig_00077985_111	61704	62967	+	virus	VOG00654	sp|P04522|EXO2_BPT4-Exonuclease-subunit-2	Uncharacterized protein	BBM81313.1	putative exonuclease, endonuclease	Staphylococcus phage KSAP7
NOB	contig_00077985	contig_00077985_112	62998	63664	+	virus	VOG01630	sp|P03711|SCAF_LAMBD-Capsid-assembly-protease-C	ATP-dependent Clp protease proteolytic subunit	NRA09610.1	ATP-dependent Clp protease proteolytic subunit	Myxococcales bacterium
NOB	contig_00077985	contig_00077985_113	63813	64047	+	-	-	-	-	-
NOB	contig_00077985	contig_00077985_114	64144	64402	+	-	-	-	-	-
NOB	contig_00077985	contig_00077985_115	64424	65135	+	virus	VOG00614	sp|P00581|DPOL_BPT7-DNA-directed-DNA-polymerase	Ribonuclease H-like domain containing protein	CAB4157521.1	Ribonuclease H-like domain containing protein	uncultured Caudovirales phage
NOB	contig_00077985	contig_00077985_116	65131	65602	+	ARC	-	-	Nucleoside 2-deoxyribosyltransferase	MBI2044525.1	nucleoside 2-deoxyribosyltransferase	Candidatus Pacearchaeota archaeon
NOB	contig_00077985	contig_00077985_117	65642	65795	+	-	-	-	-	-
NOB	contig_00077985	contig_00077985_118	65794	67390	+	virus	VOG09395	sp|A6Q367|RTPR_NITSB-Probable-adenosylcobalamin-dependent-ribonucleoside-triphosphate-reductase	Ribonucleoside-diphosphate reductase	KKQ97247.1	Ribonucleoside-diphosphate reductase	Candidatus Woesebacteria bacterium GW2011_GWB1_39_12
NOB	contig_00077985	contig_00077985_119	67386	67737	+	-	-	-	-	-
NOB	contig_00077985	contig_00077985_120	67733	67895	+	-	-	-	-	-
NOB	contig_00077985	contig_00077985_121	67920	68310	+	-	-	-	-	-
NOB	contig_00077985	contig_00077985_122	68452	69136	+	virus	VOG00715	sp|Q05259|THYX_BPML5-Probable-flavin-dependent-thymidylate-synthase	Uncharacterized protein	AIA15684.1	thymidylate synthase, flavin-dependent	uncultured bacterium
NOB	contig_00077985	contig_00077985_123	69316	69616	+	-	-	-	-	-
NOB	contig_00077985	contig_00077985_124	69616	70180	+	virus	VOG02704	REFSEQ-p051	deoxynucleotide monophosphate kinase	WP_109512564.1	deoxynucleotide monophosphate kinase	Pseudomonas ovata
NOB	contig_00077985	contig_00077985_125	70180	73294	+	virus	VOG00136	sp|Q8QL34|Y335_SIRV1-Uncharacterized-glycosyltransferase-335	Glycos_transf_1 domain-containing protein	WP_066801874.1	glycosyltransferase	Moraxella oblonga
NOB	contig_00077985	contig_00077985_126	73389	74028	+	virus	VOG02308	REFSEQ-glycosyltransferase	Glycosyltransferase 2-like domain-containing protein	-
NOB	contig_00077985	contig_00077985_127	74035	74251	+	-	-	-	-	-
NOB	contig_00077985	contig_00077985_128	74247	75186	+	NOB	-	-	Glycosyltransferase family 1 protein	PIR01137.1	hypothetical protein COV66_03060	Nitrospinae bacterium CG11_big_fil_rev_8_21_14_0_20_45_15
NOB	contig_00077985	contig_00077985_129	75297	76026	+	bacteria	-	-	Glycosyltransferase family 2 protein	OGD08927.1	hypothetical protein A2397_05005	Candidatus Amesbacteria bacterium RIFOXYB1_FULL_44_23
NOB	contig_00077985	contig_00077985_130	76164	79878	-	bacteria	-	-	PhageMin_Tail domain-containing protein	-
NOB	contig_00077985	contig_00077985_131	79878	81258	-	-	-	-	-	-
NOB	contig_00077985	contig_00077985_132	81261	82401	-	-	-	-	-	-
NOB	contig_00077985	contig_00077985_133	82448	84575	-	bacteria	-	-	Fibronectin type-III domain-containing protein	-
NOB	contig_00077985	contig_00077985_134	84574	85453	-	bacteria	-	-	Uncharacterized protein	-
NOB	contig_00077985	contig_00077985_135	85452	86520	-	bacteria	-	-	Fibronectin type-III domain-containing protein	-
NOB	contig_00077985	contig_00077985_136	86520	88653	-	virus	VOG02804	REFSEQ-hypothetical-protein	Phage-tail_3 domain-containing protein	HEC62495.1	hypothetical protein	bacterium
NOB	contig_00077985	contig_00077985_137	89030	89552	-	virus	VOG02708	sp|P37960|MRGA_BACSU-Metalloregulation-DNA-binding-stress-protein	DNA starvation/stationary phase protection protein Dps	MBK8999751.1	DNA starvation/stationary phase protection protein Dps	Myxococcales bacterium
NOB	contig_00077985	contig_00077985_138	89551	89875	-	bacteria	-	-	Uncharacterized protein	-
NOB	contig_00077985	contig_00077985_139	89874	90564	-	bacteria	-	-	Uncharacterized protein	-
NOB	contig_00077985	contig_00077985_140	90564	91230	-	bacteria	-	-	Uncharacterized protein	-
NOB	contig_00077985	contig_00077985_141	91248	91506	-	-	-	-	-	-
NOB	contig_00077985	contig_00077985_142	91636	92023	-	-	-	-	-	-
NOB	contig_00077985	contig_00077985_143	92039	92288	-	-	-	-	-	-
NOB	contig_00077985	contig_00077985_144	92359	92677	-	bacteria	-	-	Head decoration protein	TXH49604.1	hypothetical protein E6Q97_22455	Desulfurellales bacterium
NOB	contig_00077985	contig_00077985_145	92826	93054	-	-	-	-	-	-
NOB	contig_00077985	contig_00077985_146	93054	93432	-	-	-	-	-	-
NOB	contig_00077985	contig_00077985_147	93431	93746	-	bacteria	-	-	Uncharacterized protein	-
NOB	contig_00077985	contig_00077985_148	93758	94142	-	-	-	-	-	-
NOB	contig_00077985	contig_00077985_149	94235	95444	-	NOB	-	-	Uncharacterized protein	HAR46405.1	hypothetical protein	Nitrospiraceae bacterium
NOB	contig_00077985	contig_00077985_150	95497	96412	-	NOB	-	-	FliH domain-containing protein	HAR46406.1	hypothetical protein	Nitrospiraceae bacterium
NOB	contig_00077985	contig_00077985_151	96638	97070	-	-	-	-	-	-
NOB	contig_00077985	contig_00077985_152	97069	97267	-	-	-	-	-	-
NOB	contig_00077985	contig_00077985_153	97276	97585	-	-	-	-	-	-
NOB	contig_00077985	contig_00077985_154	97584	97839	-	-	-	-	-	-
NOB	contig_00077985	contig_00077985_155	97839	97980	-	-	-	-	-	-
NOB	contig_00077985	contig_00077985_156	97992	98133	-	-	-	-	-	-
NOB	contig_00077985	contig_00077985_157	98132	101324	-	bacteria	-	-	titin isoform X41	-
NOB	contig_00077985	contig_00077985_158	101334	101718	-	virus	VOG00621	REFSEQ-hypothetical-protein	Cyclic-phosphate processing Receiver domain-containing protein	HBI38203.1	hypothetical protein	Spirochaetia bacterium
NOB	contig_00077985	contig_00077985_159	101719	102808	-	bacteria	-	-	Unc-13 homolog B	-
NOB	contig_00077985	contig_00077985_160	102979	105211	-	virus	VOG02784	REFSEQ-head-to-tail-joining-protein	Uncharacterized protein	NBT35697.1	hypothetical protein	Betaproteobacteria bacterium
NOB	contig_00077985	contig_00077985_161	105210	105507	-	bacteria	-	-	Uncharacterized protein	-
NOB	contig_00077985	contig_00077985_162	105577	105880	-	-	-	-	-	-
NOB	contig_00077985	contig_00077985_163	105930	107571	-	bacteria	-	-	Uncharacterized protein	-
NOB	contig_00077985	contig_00077985_164	107570	109145	-	bacteria	-	-	Sulfatase-like hydrolase/transferase	QDV08423.1	Arylsulfatase precursor	Planctomycetes bacterium Poly30
NOB	contig_00077985	contig_00077985_165	109144	109495	-	-	-	-	-	-
NOB	contig_00077985	contig_00077985_166	109494	110160	-	-	-	-	-	-
NOB	contig_00077985	contig_00077985_167	110160	111612	-	bacteria	-	-	Uncharacterized protein	-
NOB	contig_00077985	contig_00077985_168	111613	111925	-	-	-	-	-	-
NOB	contig_00077985	contig_00077985_169	111925	112222	-	-	-	-	-	-
NOB	contig_00077985	contig_00077985_170	112222	112531	-	-	-	-	-	-
NOB	contig_00077985	contig_00077985_171	112531	112849	-	-	-	-	-	-
NOB	contig_00077985	contig_00077985_172	112848	113166	-	-	-	-	-	-
NOB	contig_00077985	contig_00077985_173	113165	113477	-	-	-	-	-	-
NOB	contig_00077985	contig_00077985_174	113506	114280	+	virus	VOG00041	sp|O10330|VLF1_NPVOP-Very-late-expression-factor-1	Tyr recombinase domain-containing protein	WP_043065926.1	site-specific integrase	Aneurinibacillus migulanus
NOB	contig_00077985	contig_00077985_175	114276	114447	+	-	-	-	-	-
NOB	contig_00077985	contig_00077985_176	114443	114554	+	-	-	-	-	-
NOB	contig_00077985	contig_00077985_177	114553	114898	+	-	-	-	-	-
NOB	contig_00077985	contig_00077985_178	114897	115182	+	-	-	-	-	-
NOB	contig_00077985	contig_00077985_179	115454	115850	+	virus	VOG00559	sp|O64200|VG04_BPMD2-Gene-4-protein	endonuclease	YP_009824784.1	HNH endonuclease	Gordonia phage SteveFrench
NOB	contig_00077985	contig_00077985_180	115923	116457	+	bacteria	-	-	Uncharacterized protein	-
NOB	contig_00077985	contig_00077985_181	116456	116846	+	-	-	-	-	-
NOB	contig_00077985	contig_00077985_182	116842	117256	-	virus	VOG00092	sp|P16006|DCTD_BPT4-Deoxycytidylate-deaminase	dCMP deaminase family protein	HEJ69419.1	dCMP deaminase family protein	Bryobacterales bacterium
NOB	contig_00077985	contig_00077985_183	117275	117668	-	bacteria	-	-	Uncharacterized protein	-
NOB	contig_00544704	contig_00544704_1	213	741	-	-	-	-	-	-
NOB	contig_00544704	contig_00544704_2	1120	1450	+	-	-	-	-	-
NOB	contig_00544704	contig_00544704_3	1615	2035	+	virus	VOG00110	REFSEQ-hypothetical-protein	HYPO	OYT57732.1	hypothetical protein B6U76_00050	Desulfurococcales archaeon ex4484_217_2
NOB	contig_00544704	contig_00544704_4	2031	2367	+	-	-	-	-	-
NOB	contig_00544704	contig_00544704_5	2715	3108	+	-	-	-	-	-
NOB	contig_00544704	contig_00544704_6	3104	3473	+	-	-	-	-	-
NOB	contig_00544704	contig_00544704_7	3474	3651	+	-	-	-	-	-
NOB	contig_00544704	contig_00544704_8	3647	4109	+	-	-	-	-	-
NOB	contig_00544704	contig_00544704_9	4171	4885	+	bacteria	-	-	GT-D fold domain-containing glycosyltransferase	NJN00173.1	DUF1792 domain-containing protein	Aquincola sp.
NOB	contig_00544704	contig_00544704_10	4907	5447	+	virus	VOG01199	REFSEQ-methyltransferase	FkbM family methyltransferase	NBW10904.1	FkbM family methyltransferase	Caulobacteraceae bacterium
NOB	contig_00544704	contig_00544704_11	5443	6094	+	bacteria	-	-	HYPO	NJN00172.1	hypothetical protein	Aquincola sp.
NOB	contig_00544704	contig_00544704_12	6108	6636	+	virus	VOG11346	REFSEQ-hypothetical-protein	HYPO	NJN00170.1	hypothetical protein	Aquincola sp.
NOB	contig_00544704	contig_00544704_13	6635	7406	+	bacteria	-	-	glycosyltransferase	NJN00169.1	hypothetical protein	Aquincola sp.
NOB	contig_00544704	contig_00544704_14	7402	8098	+	virus	-	-	HYPO	YP_007673297.1	hypothetical protein TVGG_00041	Tetraselmis viridis virus S20
NOB	contig_00544704	contig_00544704_15	8216	8927	+	bacteria	-	-	HYPO	NJN00168.1	hypothetical protein	Aquincola sp.
NOB	contig_00544704	contig_00544704_16	8923	9151	+	-	-	-	-	-
NOB	contig_00544704	contig_00544704_17	9275	10679	-	virus	VOG09810	sp|P17312|TERL_BPT4-Terminase,-large-subunit	Terminase	HDZ37538.1	terminase	Marinobacter sp.
NOB	contig_00544704	contig_00544704_18	10675	11194	-	bacteria	-	-	Uncharacterized protein	HDZ37539.1	hypothetical protein	Marinobacter sp.
NOB	contig_00544704	contig_00544704_19	11279	13403	+	virus	VOG02486	sp|A0MZE1|PORTL_BPN4-Probable-portal-protein	Hemophilus-specific protein	HDZ37540.1	hemophilus-specific protein	Marinobacter sp.
NOB	contig_00544704	contig_00544704_20	13431	13620	+	-	-	-	-	-
NOB	contig_00544704	contig_00544704_21	13661	13871	+	bacteria	-	-	Uncharacterized protein	-
NOB	contig_00544704	contig_00544704_22	13867	14056	+	-	-	-	-	-
NOB	contig_00544704	contig_00544704_23	14052	14292	+	-	-	-	-	-
NOB	contig_00544704	contig_00544704_24	14304	15438	+	bacteria	-	-	Tail assembly chaperone	NJN00242.1	hypothetical protein	Aquincola sp.
NOB	contig_00544704	contig_00544704_25	15470	16415	+	virus	VOG00241	sp|P19727|CAPSB_BPT7-Minor-capsid-protein	Uncharacterized protein	NJN00241.1	hypothetical protein	Aquincola sp.
NOB	contig_00544704	contig_00544704_26	16467	16896	+	bacteria	-	-	Uncharacterized protein	NJN00240.1	hypothetical protein	Aquincola sp.
NOB	contig_00544704	contig_00544704_27	16892	17558	+	virus	VOG03853	REFSEQ-hypothetical-protein	Uncharacterized protein	NJN00239.1	hypothetical protein	Aquincola sp.
NOB	contig_00544704	contig_00544704_28	17561	17963	+	bacteria	-	-	Uncharacterized protein	WP_119063886.1	hypothetical protein	Acinetobacter sp. SWAC57
NOB	contig_00544704	contig_00544704_29	17959	19093	+	virus	VOG00287	REFSEQ-hypothetical-protein	choice-of-anchor D domain-containing protein	NBW12291.1	hypothetical protein	Caulobacteraceae bacterium
NOB	contig_00544704	contig_00544704_30	19378	20422	+	virus	VOG20172	sp|P33227|STFE_ECOLI-Putative-uncharacterized-protein-StfE	HYPO	NJN00235.1	hypothetical protein	Aquincola sp.
NOB	contig_00544704	contig_00544704_31	20425	22246	+	virus	VOG02804	REFSEQ-hypothetical-protein	Uncharacterized protein	NJN35948.1	hypothetical protein	Nitrospiraceae bacterium
NOB	contig_00544704	contig_00544704_32	22256	23120	+	bacteria	-	-	DUF2190 family protein	MBP01000.1	hypothetical protein	Candidatus Marinimicrobia bacterium
NOB	contig_00544704	contig_00544704_33	23178	23598	+	bacteria	-	-	M15 family metallopeptidase	WP_148339275.1	M15 family metallopeptidase	Aquicella siphonis
NOB	contig_00544704	contig_00544704_34	23599	24139	+	virus	VOG02722	REFSEQ-hypothetical-protein	Uncharacterized protein	TAN55343.1	hypothetical protein EPN26_05475	Rhodospirillales bacterium
NOB	contig_00544704	contig_00544704_35	24155	24575	+	-	-	-	-	-
NOB	contig_00544704	contig_00544704_36	24574	25183	+	-	-	-	-	-
NOB	contig_00544704	contig_00544704_37	25179	25626	+	virus	VOG02152	sp|O31995|YOKL_BACSU-SPBc2-prophage-derived-uncharacterized-N-acetyltransferase-YokL	Uncharacterized protein	CAB4144252.1	hypothetical protein UFOVP470_24	uncultured Caudovirales phage
NOB	contig_00544704	contig_00544704_38	25684	26728	+	virus	VOG03900	REFSEQ-hypothetical-protein	Uncharacterized protein	HDZ39927.1	hypothetical protein	Marinobacter sp.
NOB	contig_00544704	contig_00544704_39	26738	28520	+	NOB	-	-	Uncharacterized protein	NJN36184.1	hypothetical protein	Nitrospiraceae bacterium
NOB	contig_00544704	contig_00544704_40	28523	37625	+	virus	VOG11125	sp|Q859P9|RPOLV_BPN4-Virion-DNA-directed-RNA-polymerase	Large polyvalent protein-associated domain-containing protein	NJN00138.1	PLxRFG domain-containing protein	Aquincola sp.
NOB	contig_00544704	contig_00544704_41	37957	38320	+	bacteria	-	-	-	NJN00139.1	hypothetical protein	Aquincola sp.
NOB	contig_00544704	contig_00544704_42	38424	38625	+	-	-	-	-	-
NOB	contig_00544704	contig_00544704_43	38626	38884	+	virus	VOG01608	REFSEQ-hypothetical-protein	HNH endonuclease	CAB4189974.1	HNHc domain containing protein	uncultured Caudovirales phage
NOB	contig_00544704	contig_00544704_44	38894	39113	+	-	-	-	-	-
NOB	contig_00544704	contig_00544704_45	39124	42073	-	bacteria	-	-	DUF927 domain-containing protein	PZN17613.1	hypothetical protein DIU80_24195, partial	Chloroflexi bacterium
NOB	contig_00544704	contig_00544704_46	42137	43421	-	virus	VOG12559	REFSEQ-hypothetical-protein	Gp32 domain-containing protein	NJN00182.1	hypothetical protein	Aquincola sp.
NOB	contig_00544704	contig_00544704_47	43425	43824	-	virus	-	-	Uncharacterized protein	QIG66905.1	hypothetical protein EVB29_075	Rhizobium phage RHph_TM27A
NOB	contig_00544704	contig_00544704_48	43820	45380	-	virus	VOG03269	REFSEQ-SNF2-N-incomplete-domain-and-Helicase-C-domain-containing-protein	Helicase ATP-binding domain-containing protein	HAY46935.1	ATP-dependent helicase	Gammaproteobacteria bacterium
NOB	contig_00544704	contig_00544704_49	45376	45490	-	-	-	-	-	-
NOB	contig_00544704	contig_00544704_50	45492	45798	-	bacteria	-	-	HNH nuclease domain-containing protein	-
NOB	contig_00544704	contig_00544704_51	45853	46174	-	bacteria	-	-	HYPO	MBP33223.1	hypothetical protein	Methylobacterium sp.
NOB	contig_00544704	contig_00544704_52	46219	46501	-	-	-	-	-	-
NOB	contig_00544704	contig_00544704_53	46523	47189	-	virus	VOG00216	sp|O64262|VG69_BPMD2-Gene-69-protein	PD-(D/E)XK nuclease family protein	HDZ37661.1	PD-(D/E)XK nuclease family protein	Marinobacter sp.
NOB	contig_00544704	contig_00544704_54	47188	47464	-	-	-	-	-	-
NOB	contig_00544704	contig_00544704_55	47798	49658	-	virus	VOG04652	sp|Q9T1Q3|DPOL_BPAPS-Probable-DNA-polymerase	Uncharacterized protein	NJN35837.1	hypothetical protein	Nitrospiraceae bacterium
NOB	contig_00544704	contig_00544704_56	49657	50350	-	-	-	-	-	-
NOB	contig_00544704	contig_00544704_57	50365	50605	-	virus	VOG03742	sp|C4K832|CSRA_HAMD5-Translational-regulator-CsrA	Translational regulator CsrA	ALS91017.1	global regulator protein family	uncultured bacterium
NOB	contig_00544704	contig_00544704_58	50788	51127	-	NOB	-	-	Uncharacterized protein	NJN35832.1	hypothetical protein	Nitrospiraceae bacterium
NOB	contig_00544704	contig_00544704_59	51250	51985	-	-	-	-	-	-
NOB	contig_00544704	contig_00544704_60	51986	53237	-	virus	VOG02745	REFSEQ-hypothetical-protein	DUF2201_N domain-containing protein	NJN35830.1	hypothetical protein	Nitrospiraceae bacterium
NOB	contig_00544704	contig_00544704_61	53233	53830	-	-	-	-	-	-
NOB	contig_00544704	contig_00544704_62	53826	55266	-	NOB	-	-	Uncharacterized protein	NJN35828.1	hypothetical protein	Nitrospiraceae bacterium
NOB	contig_00544704	contig_00544704_63	55561	56164	-	virus	VOG15023	REFSEQ-methyltransferase	HYPO	WP_186214802.1	hypothetical protein	Burkholderia gladioli
NOB	contig_00544704	contig_00544704_64	56160	56403	-	-	-	-	-	-
NOB	contig_00544704	contig_00544704_65	56399	57467	-	virus	VOG01029	sp|Q58294|RFCL_METJA-Replication-factor-C-large-subunit	AAA_5 domain-containing protein	CAB4124983.1	AAA domain containing protein	uncultured Caudovirales phage
NOB	contig_00544704	contig_00544704_66	57536	57872	-	-	-	-	-	-
NOB	contig_00845060	contig_00845060_1	1	529	+	bacteria	-	-	HYPO	WP_038527950.1	hypothetical protein	Azospirillum brasilense
NOB	contig_00845060	contig_00845060_2	528	2079	+	bacteria	-	-	Uncharacterized protein	MBK5204060.1	hypothetical protein	Polaromonas sp.
NOB	contig_00845060	contig_00845060_3	2079	2307	-	-	-	-	-	-
NOB	contig_00845060	contig_00845060_4	2318	3485	+	bacteria	-	-	HYPO	MBK6786406.1	hypothetical protein	Betaproteobacteria bacterium
NOB	contig_00845060	contig_00845060_5	3481	3688	+	bacteria	-	-	Uncharacterized protein	-
NOB	contig_00845060	contig_00845060_6	3684	3846	+	-	-	-	-	-
NOB	contig_00845060	contig_00845060_7	4307	5027	+	virus	VOG01150	sp|O64245|VG54_BPMD2-Gene-54-protein	Uncharacterized protein	WP_087475456.1	hypothetical protein	Nitrospira cf. moscoviensis SBR1015
NOB	contig_00845060	contig_00845060_8	5023	5347	-	-	-	-	-	-
NOB	contig_00845060	contig_00845060_9	5464	5893	+	-	-	-	-	-
NOB	contig_00845060	contig_00845060_10	5997	6552	+	bacteria	-	-	Big_5 domain-containing protein	OLC81845.1	hypothetical protein AUH72_08310	Acidobacteria bacterium 13_1_40CM_4_65_8
NOB	contig_00845060	contig_00845060_11	6576	7776	+	-	-	-	-	-
NOB	contig_00845060	contig_00845060_12	8143	9118	-	virus	VOG04024	sp|P08320|VINT_BPP4-Integrase	Integrase	PWB40695.1	integrase	Rhodocyclales bacterium
NOB	contig_00845060	contig_00845060_13	9256	9463	-	-	-	-	-	-
NOB	contig_00845060	contig_00845060_14	9529	9898	-	bacteria	-	-	Uncharacterized protein	HDY88112.1	hypothetical protein	bacterium
NOB	contig_00845060	contig_00845060_15	9906	10074	-	-	-	-	-	-
NOB	contig_00845060	contig_00845060_16	10070	10235	-	-	-	-	-	-
NOB	contig_00845060	contig_00845060_17	10231	10834	-	bacteria	-	-	Uncharacterized protein	MBE1314063.1	hypothetical protein	Lysobacter sp. OAE881
NOB	contig_00845060	contig_00845060_18	10893	11121	-	-	-	-	-	-
NOB	contig_00845060	contig_00845060_19	11337	11484	-	-	-	-	-	-
NOB	contig_00845060	contig_00845060_20	11502	11868	-	bacteria	-	-	Uncharacterized protein	-
NOB	contig_00845060	contig_00845060_21	12354	12801	-	bacteria	-	-	Helix-turn-helix transcriptional regulator	-
NOB	contig_00845060	contig_00845060_22	12847	13027	+	bacteria	-	-	Helix-turn-helix domain-containing protein	-
NOB	contig_00845060	contig_00845060_23	13726	14059	+	virus	VOG00974	REFSEQ-hypothetical-protein	conserved phage C-terminal domain-containing protein	WP_053107587.1	conserved phage C-terminal domain-containing protein	Lactobacillus johnsonii
NOB	contig_00845060	contig_00845060_24	14055	14373	+	-	-	-	-	-
NOB	contig_00845060	contig_00845060_25	14392	15028	+	bacteria	-	-	HYPO	-
NOB	contig_00845060	contig_00845060_26	15024	15345	+	bacteria	-	-	Uncharacterized protein	WP_002712595.1	hypothetical protein	Afipia clevelandensis
NOB	contig_00845060	contig_00845060_27	15341	15563	+	-	-	-	-	-
NOB	contig_00845060	contig_00845060_28	15781	15928	+	-	-	-	-	-
NOB	contig_00845060	contig_00845060_29	15969	16455	+	bacteria	-	-	outer membrane beta-barrel protein	-
NOB	contig_00845060	contig_00845060_30	16749	17340	+	-	-	-	-	-
NOB	contig_00845060	contig_00845060_31	17336	17531	+	-	-	-	-	-
NOB	contig_00845060	contig_00845060_32	17825	18161	+	AOA	-	-	Uncharacterized protein	MBA0907838.1	hypothetical protein	Nitrosarchaeum sp.
NOB	contig_00845060	contig_00845060_33	18221	18662	+	-	-	-	-	-
NOB	contig_00845060	contig_00845060_34	18755	18923	-	-	-	-	-	-
NOB	contig_00845060	contig_00845060_35	19041	19230	+	bacteria	-	-	MULTISPECIES: HYPO	WP_167522497.1	MULTISPECIES: hypothetical protein	unclassified Mesorhizobium
NOB	contig_00845060	contig_00845060_36	19226	19640	+	virus	VOG00559	sp|O64200|VG04_BPMD2-Gene-4-protein	Integration and excision endonuclease VII	YP_009102831.1	hypothetical protein vBYenPAB5_0036	Yersinia phage vB_YenP_AP5
NOB	contig_00845060	contig_00845060_37	19763	20003	+	-	-	-	-	-
NOB	contig_00845060	contig_00845060_38	20002	20467	+	-	-	-	-	-
NOB	contig_00845060	contig_00845060_39	20879	21026	+	-	-	-	-	-
NOB	contig_00845060	contig_00845060_40	21100	21403	+	-	-	-	-	-
NOB	contig_00845060	contig_00845060_41	21399	21729	+	bacteria	-	-	HYPO	WP_156640762.1	hypothetical protein	Lysobacter gilvus
NOB	contig_00845060	contig_00845060_42	21803	23132	+	virus	VOG09810	sp|P17312|TERL_BPT4-Terminase,-large-subunit	phage terminase large subunit	CAB5220424.1	Terminase-like family	uncultured Caudovirales phage
NOB	contig_00845060	contig_00845060_43	23128	23299	+	-	-	-	-	-
NOB	contig_00845060	contig_00845060_44	23453	25253	+	virus	VOG02486	sp|A0MZE1|PORTL_BPN4-Probable-portal-protein	Uncharacterized protein	ANS03159.1	portal protein	uncultured Mediterranean phage uvDeep-CGR2-AD10-C281
NOB	contig_00845060	contig_00845060_45	25412	25697	+	bacteria	-	-	HYPO	BBB61934.1	hypothetical protein UNDKW_3661	Undibacterium sp. KW1
NOB	contig_00845060	contig_00845060_46	25753	26737	+	virus	VOG02673	REFSEQ-scaffolding-protein	Uncharacterized protein	TFH50923.1	hypothetical protein E4H01_01170	Xanthomonadales bacterium
NOB	contig_00845060	contig_00845060_47	26741	27716	+	virus	VOG11223	sp|B0FIH3|CAPSD_BPE32-Major-capsid-protein	DUF5309 domain-containing protein	WP_087474066.1	DUF5309 domain-containing protein	Nitrospira cf. moscoviensis SBR1015
NOB	contig_00845060	contig_00845060_48	27965	29615	+	NOB	-	-	tetratricopeptide repeat protein	WP_087474069.1	tetratricopeptide repeat protein	Nitrospira cf. moscoviensis SBR1015
NOB	contig_00845060	contig_00845060_49	29652	30099	+	bacteria	-	-	Glycosyltransferase	TXH47352.1	glycosyltransferase	Desulfurellales bacterium
NOB	contig_00845060	contig_00845060_50	30095	30866	+	ARC	-	-	Nucleotid_trans domain-containing protein	MAH07338.1	hypothetical protein	Candidatus Pacearchaeota archaeon
NOB	contig_00845060	contig_00845060_51	31403	32243	+	-	-	-	-	-
NOB	contig_00845060	contig_00845060_52	32256	32838	+	virus	VOG00806	sp|Q5UNV4|UNAP_MIMIV-Probable-UDP-N-acetylglucosamine-pyrophosphorylase	MobA-like NTP transferase domain-containing protein	WP_009871192.1	HAD family hydrolase	Magnetospirillum magnetotacticum
NOB	contig_00845060	contig_00845060_53	32875	33451	+	virus	VOG00806	sp|Q5UNV4|UNAP_MIMIV-Probable-UDP-N-acetylglucosamine-pyrophosphorylase	glycosyltransferase family 2 protein	WP_174199893.1	NTP transferase domain-containing protein	Catenovulum sp. SM1970
NOB	contig_00845060	contig_00845060_54	33566	34265	+	bacteria	-	-	Capsule polysaccharide biosynthesis protein	QDT66735.1	Capsule polysaccharide biosynthesis protein	Calycomorphotria hydatis
NOB	contig_00845060	contig_00845060_55	34444	35269	+	virus	VOG02974	sp|Q9ALN8|SPNQ_SACSN-dTDP-4-dehydro-2,6-dideoxy-D-glucose-3-dehydratase	putative pyridoxal phosphate-dependent enzyme	MBJ28121.1	aminotransferase DegT	Chloroflexi bacterium
NOB	contig_00845060	contig_00845060_56	35514	36135	+	virus	VOG11224	REFSEQ-hypothetical-protein	Uncharacterized protein	MAT87036.1	hypothetical protein	Aestuariivita sp.
NOB	contig_00845060	contig_00845060_57	36135	36483	+	bacteria	-	-	Uncharacterized protein	-
NOB	contig_00845060	contig_00845060_58	36482	36953	+	bacteria	-	-	Uncharacterized protein	-
NOB	contig_00845060	contig_00845060_59	36952	38317	+	bacteria	-	-	Uncharacterized protein	-
NOB	contig_00845060	contig_00845060_60	38323	38881	+	bacteria	-	-	HYPO	MAT87034.1	hypothetical protein	Aestuariivita sp.
NOB	contig_00845060	contig_00845060_61	38880	40335	+	virus	VOG01452	REFSEQ-hypothetical-protein	Uncharacterized protein	TXH46562.1	hypothetical protein E6Q97_29290	Desulfurellales bacterium
NOB	contig_00845060	contig_00845060_62	40334	41141	+	bacteria	-	-	Uncharacterized protein	MBK9019814.1	hypothetical protein	Sulfuritalea sp.
NOB	contig_00845060	contig_00845060_63	41248	41542	+	bacteria	-	-	HYPO	WP_116345602.1	hypothetical protein	Cupriavidus taiwanensis
NOB	contig_00845060	contig_00845060_64	41542	42421	+	bacteria	-	-	HYPO	MBN9219539.1	hypothetical protein	Mesorhizobium sp.
NOB	contig_00845060	contig_00845060_65	42428	42755	+	-	-	-	-	-
NOB	contig_00845060	contig_00845060_66	43762	44083	-	-	-	-	-	-
NOB	contig_00897919	contig_00897919_1	1	1591	-	virus	VOG00236	sp|Q4Z9G3|PORTL_BPTWO-Probable-portal-protein	phage portal protein	NSW52199.1	phage portal protein	Anaerolineae bacterium
NOB	contig_00897919	contig_00897919_2	1587	1800	-	-	-	-	-	-
NOB	contig_00897919	contig_00897919_3	1796	2051	-	-	-	-	-	-
NOB	contig_00897919	contig_00897919_4	2179	3010	-	virus	VOG01647	REFSEQ-terminase-large-subunit	Putative terminase	AZF89915.1	gene transfer agent terminase protein	Methanosarcina virus MetMV
NOB	contig_00897919	contig_00897919_5	3422	3983	-	bacteria	-	-	Terminase small subunit	HIP95827.1	hypothetical protein	Anaerolineae bacterium
NOB	contig_00897919	contig_00897919_6	4106	4499	-	virus	VOG00911	sp|Q2Y6B3|GCH1_NITMU-GTP-cyclohydrolase-1	GTP cyclohydrolase I	WP_187751318.1	GTP cyclohydrolase I FolE	Streptomyces sp. CRXT-G-22
NOB	contig_00897919	contig_00897919_7	4680	5385	-	virus	VOG03363	sp|Q9ZCV2|QUEE_RICPR-7-carboxy-7-deazaguanine-synthase	7-carboxy-7-deazaguanine synthase QueE	WP_182445947.1	radical SAM protein	Streptacidiphilus sp. PB12-B1b
NOB	contig_00897919	contig_00897919_8	5733	6492	-	virus	VOG00684	sp|A4XFR8|QUEC_CALS8-7-cyano-7-deazaguanine-synthase	7-cyano-7-deazaguanine synthase	CAB5226201.1	COG0603 Predicted PP-loop superfamily ATPase	uncultured Caudovirales phage
NOB	contig_00897919	contig_00897919_9	6488	6881	-	NOB	-	-	MULTISPECIES: methyltransferase domain-containing protein	MBI2889505.1	methyltransferase domain-containing protein	Nitrospirae bacterium
NOB	contig_00897919	contig_00897919_10	7026	7905	-	virus	VOG00767	sp|Q8QL48|Y306_SIRV1-Uncharacterized-protein-306	Uncharacterized protein	MBM3983046.1	hypothetical protein	Planctomycetes bacterium
NOB	contig_00897919	contig_00897919_11	7901	8459	-	virus	VOG00153	REFSEQ-hypothetical-protein	DNA modification methylase	RIK20650.1	DNA methylase	Anaerolineae bacterium
NOB	contig_00897919	contig_00897919_12	8490	9273	-	bacteria	-	-	glycosyltransferase family 25 protein	-
NOB	contig_00897919	contig_00897919_13	9269	9575	-	bacteria	-	-	Uncharacterized protein	RPJ29461.1	hypothetical protein EHM33_01025	Chloroflexi bacterium
NOB	contig_00897919	contig_00897919_14	9653	10001	-	-	-	-	-	-
NOB	contig_00897919	contig_00897919_15	10000	10468	-	-	-	-	-	-
NOB	contig_00897919	contig_00897919_16	10478	10763	-	bacteria	-	-	HYPO	-
NOB	contig_00897919	contig_00897919_17	10770	10944	-	-	-	-	-	-
NOB	contig_00897919	contig_00897919_18	10946	11300	-	-	-	-	-	-
NOB	contig_00897919	contig_00897919_19	11296	11641	-	-	-	-	-	-
NOB	contig_00897919	contig_00897919_20	11767	12106	-	-	-	-	-	-
NOB	contig_00897919	contig_00897919_21	12417	12993	-	-	-	-	-	-
NOB	contig_00897919	contig_00897919_22	13038	13263	-	-	-	-	-	-
NOB	contig_00897919	contig_00897919_23	13259	13862	-	bacteria	-	-	SAM-dependent methyltransferase	KHD07304.2	hypothetical protein PN36_03590	Candidatus Thiomargarita nelsonii
NOB	contig_00897919	contig_00897919_24	14006	14750	-	bacteria	-	-	HYPO	-
NOB	contig_00897919	contig_00897919_25	14746	15610	-	bacteria	-	-	Uncharacterized protein	-
NOB	contig_00897919	contig_00897919_26	15629	15935	-	-	-	-	-	-
NOB	contig_00897919	contig_00897919_27	15942	16491	-	-	-	-	-	-
NOB	contig_00897919	contig_00897919_28	16647	17328	-	virus	VOG02181	REFSEQ-hypothetical-protein	Uncharacterized protein	WP_205596322.1	hypothetical protein	Akkermansia muciniphila
NOB	contig_00897919	contig_00897919_29	17324	18098	-	bacteria	-	-	Uncharacterized protein	-
NOB	contig_00897919	contig_00897919_30	18154	18799	-	-	-	-	-	-
NOB	contig_00897919	contig_00897919_31	18964	19327	-	-	-	-	-	-
NOB	contig_00897919	contig_00897919_32	19349	19814	-	-	-	-	-	-
NOB	contig_00897919	contig_00897919_33	19810	20086	-	-	-	-	-	-
NOB	contig_00897919	contig_00897919_34	20082	20394	-	-	-	-	-	-
NOB	contig_00897919	contig_00897919_35	20418	20781	-	-	-	-	-	-
NOB	contig_00897919	contig_00897919_36	20843	21149	-	-	-	-	-	-
NOB	contig_00897919	contig_00897919_37	21769	22105	-	-	-	-	-	-
NOB	contig_00897919	contig_00897919_38	22133	22817	-	bacteria	-	-	J domain-containing protein	NUQ86291.1	J domain-containing protein	Anaerolineales bacterium
NOB	contig_00897919	contig_00897919_39	22973	23579	-	bacteria	-	-	HYPO	WP_100728507.1	hypothetical protein	Leptospira levettii
NOB	contig_00897919	contig_00897919_40	23979	24552	-	-	-	-	-	-
NOB	contig_00897919	contig_00897919_41	24610	24826	-	-	-	-	-	-
NOB	contig_00897919	contig_00897919_42	24835	25732	-	virus	VOG01564	REFSEQ-hypothetical-protein	Band 7 domain-containing protein	KKT54409.1	hypothetical protein UW48_C0012G0021	Microgenomates group bacterium GW2011_GWC1_44_23
NOB	contig_00897919	contig_00897919_43	25789	27199	-	bacteria	-	-	Uncharacterized protein	WP_186921873.1	VWA domain-containing protein	Undibacterium seohonense
NOB	contig_00897919	contig_00897919_44	27201	28278	-	bacteria	-	-	AAA_5 domain-containing protein	-
NOB	contig_00897919	contig_00897919_45	28354	29149	-	-	-	-	-	-
NOB	contig_00897919	contig_00897919_46	29148	29529	-	bacteria	-	-	-	MBN2085688.1	hypothetical protein	Anaerolineales bacterium
NOB	contig_00897919	contig_00897919_47	29551	29764	-	-	-	-	-	-
NOB	contig_00897919	contig_00897919_48	29766	30042	-	-	-	-	-	-
NOB	contig_00897919	contig_00897919_49	30038	30605	-	virus	VOG00119	sp|A6WWI2|MTB1_OCHA4-Modification-methylase-BabI	site-specific DNA-methyltransferase	WP_075063949.1	site-specific DNA-methyltransferase	Ornatilinea apprima
NOB	contig_00897919	contig_00897919_50	32223	32775	-	-	-	-	-	-
NOB	contig_00897919	contig_00897919_51	32774	32987	-	-	-	-	-	-
NOB	contig_00897919	contig_00897919_52	33212	33998	+	bacteria	-	-	Helix-turn-helix domain-containing protein	RPJ29419.1	helix-turn-helix domain-containing protein	Chloroflexi bacterium
NOB	contig_00897919	contig_00897919_53	34010	35408	+	virus	VOG00815	sp|P03006|VG12_BPP22-Replicative-DNA-helicase	Replicative DNA helicase	HFN07583.1	replicative DNA helicase	Anaerolineae bacterium
NOB	contig_00897919	contig_00897919_54	35480	35726	+	bacteria	-	-	HYPO	-
NOB	contig_00897919	contig_00897919_55	35722	36040	+	-	-	-	-	-
NOB	contig_00897919	contig_00897919_56	36048	36921	+	-	-	-	-	-
NOB	contig_00897919	contig_00897919_57	36924	37116	+	-	-	-	-	-
NOB	contig_00897919	contig_00897919_58	37147	37762	+	bacteria	-	-	Uncharacterized protein	-
NOB	contig_00897919	contig_00897919_59	38140	38485	-	AOB	-	-	-	MBK7366207.1	hypothetical protein	Nitrosomonas sp.
NOB	contig_00897919	contig_00897919_60	38487	38811	-	-	-	-	-	-
NOB	contig_00897919	contig_00897919_61	39145	39829	-	bacteria	-	-	LamG domain-containing protein	RPJ29437.1	LamG domain-containing protein	Chloroflexi bacterium
NOB	contig_00897919	contig_00897919_62	39828	40911	-	bacteria	-	-	BppU_N domain-containing protein	NMC34311.1	hypothetical protein	Veillonellaceae bacterium
NOB	contig_00897919	contig_00897919_63	41140	41707	-	bacteria	-	-	LamG-like jellyroll fold domain-containing protein	AKM80966.1	hypothetical protein US01_C0001G0002	candidate division TM6 bacterium GW2011_GWF2_28_16
NOB	contig_00897919	contig_00897919_64	41718	42126	-	bacteria	-	-	DUF1080 domain-containing protein	-
NOB	contig_00897919	contig_00897919_65	42221	42935	-	-	-	-	-	-
NOB	contig_00897919	contig_00897919_66	42931	43471	-	bacteria	-	-	Uncharacterized protein	-
NOB	contig_00897919	contig_00897919_67	43478	45038	-	bacteria	-	-	Uncharacterized protein	HAL17317.1	hypothetical protein	Anaerolineaceae bacterium
NOB	contig_00897919	contig_00897919_68	45037	47047	-	virus	VOG21373	sp|O64314|TMP_BPP2-Probable-tape-measure-protein	Bacteriophage tail tape measure N-terminal domain-containing protein	RPJ38483.1	hypothetical protein EHM35_04455	Planctomycetaceae bacterium
NOB	contig_00897919	contig_00897919_69	47049	47256	-	-	-	-	-	-
NOB	contig_00897919	contig_00897919_70	47273	47591	-	bacteria	-	-	DUF1858 domain-containing protein	TXH55819.1	hypothetical protein E6Q97_07960	Desulfurellales bacterium
NOB	contig_00897919	contig_00897919_71	47601	48600	-	bacteria	-	-	Major tail protein	TXH55820.1	hypothetical protein E6Q97_07965	Desulfurellales bacterium
NOB	contig_00897919	contig_00897919_72	48601	48784	-	-	-	-	-	-
NOB	contig_00897919	contig_00897919_73	48851	49262	-	bacteria	-	-	DUF3168 domain-containing protein	TXH55822.1	hypothetical protein E6Q97_07975	Desulfurellales bacterium
NOB	contig_00897919	contig_00897919_74	49258	49903	-	bacteria	-	-	Uncharacterized protein	TXH55823.1	hypothetical protein E6Q97_07980	Desulfurellales bacterium
NOB	contig_00897919	contig_00897919_75	49902	50283	-	bacteria	-	-	Uncharacterized protein	-
NOB	contig_00897919	contig_00897919_76	50294	51035	-	bacteria	-	-	Glycosyltransferase 2-like domain-containing protein	MBL9127934.1	glycosyltransferase	Verrucomicrobiales bacterium
NOB	contig_00897919	contig_00897919_77	51041	51680	-	virus	VOG11346	REFSEQ-hypothetical-protein	glycosyltransferase	MRR53110.1	glycosyltransferase	Deltaproteobacteria bacterium
NOB	contig_00897919	contig_00897919_78	51681	52422	-	bacteria	-	-	Glycosyltransferase family 2 protein	NLG28158.1	hypothetical protein	Chloroflexi bacterium
NOB	contig_00897919	contig_00897919_79	52458	52830	-	bacteria	-	-	Uncharacterized protein	RPJ24410.1	hypothetical protein EHM35_16380	Planctomycetaceae bacterium
NOB	contig_00897919	contig_00897919_80	52841	54221	-	virus	VOG00710	sp|Q6QGD8|CAPSD_BPT5-Major-capsid-protein	Phage major capsid protein	TXH55826.1	phage major capsid protein	Desulfurellales bacterium
NOB	contig_00897919	contig_00897919_81	54233	55280	-	virus	VOG03165	sp|Q6QGD7|PRO_BPT5-Prohead-protease	Uncharacterized protein	TXH55827.1	hypothetical protein E6Q97_08000	Desulfurellales bacterium
AOA/AOB/NOB/ARC(non-AOA)/bacteria	contig_00897919	contig_00897919_82	55550	55988	-	bacteria	-	-	Uncharacterized protein	TXH55829.1	hypothetical protein E6Q97_08010	Desulfurellales bacterium
NOB	contig_00897919	contig_00897919_83	55984	56605	-	virus	VOG00686	sp|Q38442|GP7_BPSPP-Minor-head-protein-GP7	Phage head morphogenesis domain-containing protein	CUS05415.2	protein of unknown function	Candidatus Promineofilum breve
AOA	contig_01506904	contig_01506904_1	2	2750	-	virus	VOG03586	sp|Q5UQR0|DPOL_MIMIV-DNA-polymerase	DNA polymerase	NWG36310.1	DNA-directed DNA polymerase I	Nitrososphaera sp.
AOA	contig_01506904	contig_01506904_2	2894	3170	-	bacteria	-	-	HNH endonuclease	-
AOA	contig_01506904	contig_01506904_3	3321	4323	-	ARC	-	-	DNA primase large subunit PriL	TXT59509.1	DNA primase large subunit PriL	Candidatus Lokiarchaeota archaeon
AOA	contig_01506904	contig_01506904_4	4432	4660	-	-	-	-	-	-
AOA	contig_01506904	contig_01506904_5	4769	5090	-	-	-	-	-	-
AOA	contig_01506904	contig_01506904_6	5250	5478	-	-	-	-	-	-
AOA	contig_01506904	contig_01506904_7	5767	5950	-	-	-	-	-	-
AOA	contig_01506904	contig_01506904_8	6020	6377	-	-	-	-	-	-
AOA	contig_01506904	contig_01506904_9	6397	7114	-	-	-	-	-	-
AOA	contig_01506904	contig_01506904_10	7222	7642	-	-	-	-	-	-
AOA	contig_01506904	contig_01506904_11	7756	8020	-	-	-	-	-	-
AOA	contig_01506904	contig_01506904_12	8051	8417	-	-	-	-	-	-
AOA	contig_01506904	contig_01506904_13	8927	9362	-	-	-	-	-	-
AOA	contig_01506904	contig_01506904_14	9992	10673	-	-	-	-	-	-
AOA	contig_01506904	contig_01506904_15	10721	12542	-	-	-	-	-	-
AOA	contig_01506904	contig_01506904_16	12606	13635	-	AOA	-	-	F5/8 type C domain-containing protein	MPZ07913.1	hypothetical protein	Nitrososphaeraceae archaeon
AOA	contig_01506904	contig_01506904_17	13679	14471	-	-	-	-	-	-
AOA	contig_01506904	contig_01506904_18	14551	15142	+	-	-	-	-	-
AOA	contig_01506904	contig_01506904_19	15298	15613	+	-	-	-	-	-
AOA	contig_01506904	contig_01506904_20	16002	16251	+	-	-	-	-	-
AOA	contig_01506904	contig_01506904_21	16262	16964	+	-	-	-	-	-
AOA	contig_01506904	contig_01506904_22	17013	18036	+	virus	VOG06283	sp|O29269|RADA_ARCFU-DNA-repair-and-recombination-protein-RadA	DNA repair and recombination protein RadA	WP_149862769.1	DNA repair and recombination protein RadA	Candidatus Nitrosocosmicus sp. SS
AOA	contig_01506904	contig_01506904_23	18146	18626	-	-	-	-	-	-
AOA	contig_01506904	contig_01506904_24	18711	18978	+	-	-	-	-	-
AOA	contig_01506904	contig_01506904_25	18990	19932	-	bacteria	-	-	minor capsid protein	-
AOA	contig_01506904	contig_01506904_26	19933	21883	-	-	-	-	-	-
AOA	contig_01506904	contig_01506904_27	21918	22479	+	-	-	-	-	-
AOA	contig_01506904	contig_01506904_28	22580	24083	-	virus	VOG09810	sp|P17312|TERL_BPT4-Terminase,-large-subunit	Terminase_6 domain-containing protein	NWG38094.1	hypothetical protein	Nitrososphaera sp.
AOA	contig_01506904	contig_01506904_29	24240	25140	-	-	-	-	-	-
AOA	contig_01506904	contig_01506904_30	25198	26143	+	-	-	-	-	-
AOA	contig_01506904	contig_01506904_31	26260	27685	-	bacteria	-	-	Uncharacterized protein	-
AOA	contig_01506904	contig_01506904_32	27691	28603	-	AOA	-	-	Carbohydrate-binding protein	ABB88985.1	putative conserved protein	uncultured crenarchaeote
AOA	contig_01506904	contig_01506904_33	29216	29786	-	AOA	-	-	Resolvase	RPJ25779.1	resolvase	Nitrosopumilales archaeon
AOA	contig_01506904	contig_01506904_34	30051	30600	+	-	-	-	-	-
AOA	contig_01506904	contig_01506904_35	30606	30810	-	-	-	-	-	-
AOA	contig_01506904	contig_01506904_36	30811	31057	-	-	-	-	-	-
AOA	contig_01506904	contig_01506904_37	31058	31247	-	-	-	-	-	-
AOA	contig_01506904	contig_01506904_38	31249	32215	-	ARC	-	-	DUF932 domain-containing protein	HGL36827.1	DUF932 domain-containing protein	Candidatus Bathyarchaeota archaeon
AOA	contig_01506904	contig_01506904_39	32421	32604	+	-	-	-	-	-
AOA	contig_01506904	contig_01506904_40	32605	32899	+	-	-	-	-	-
AOA	contig_01506904	contig_01506904_41	32919	33123	+	-	-	-	-	-
AOA	contig_01506904	contig_01506904_42	33124	33400	+	-	-	-	-	-
AOA	contig_01506904	contig_01506904_43	33416	33635	+	-	-	-	-	-
AOA	contig_01506904	contig_01506904_44	33636	33870	+	-	-	-	-	-
AOA	contig_01506904	contig_01506904_45	33873	34032	+	-	-	-	-	-
AOA	contig_01506904	contig_01506904_46	34033	34444	-	virus	VOG09769	sp|P39262|VG56_BPT4-dCTP-pyrophosphatase	dUTPase	-
AOA	contig_01506904	contig_01506904_47	34485	35202	-	bacteria	-	-	Putative copper-binding protein, plastocyanin/azurin family protein	-
AOA	contig_01506904	contig_01506904_48	35209	42730	-	virus	VOG20067	REFSEQ-hypothetical-protein	Uncharacterized protein	MBI4869213.1	hypothetical protein	Candidatus Wallbacteria bacterium
AOA	contig_01506904	contig_01506904_49	42843	43194	-	-	-	-	-	-
AOA	contig_01506904	contig_01506904_50	43255	43834	-	-	-	-	-	-
AOA	contig_01506904	contig_01506904_51	43850	46007	-	virus	VOG08045	sp|Q5XK83|MCM4A_XENLA-DNA-replication-licensing-factor-mcm4-A	DNA helicase	HGU04583.1	minichromosome maintenance protein MCM	Candidatus Bathyarchaeota archaeon
AOA	contig_01506904	contig_01506904_52	46143	47724	-	AOA	-	-	HYR domain-containing protein	RPJ27887.1	hypothetical protein EHM25_10625, partial	Nitrosopumilales archaeon
AOA	contig_01506904	contig_01506904_53	47732	48470	-	-	-	-	-	-
AOA	contig_01506904	contig_01506904_54	48484	49450	-	-	-	-	-	-
AOA	contig_01506904	contig_01506904_55	49498	53497	-	bacteria	-	-	autotransporter-associated beta strand repeat-containing protein	-
AOA	contig_01506904	contig_01506904_56	53544	64251	-	AOA	-	-	HYPO	WP_196816331.1	hypothetical protein	Candidatus Nitrosocosmicus oleophilus
AOA	contig_01506904	contig_01506904_57	64651	64963	-	-	-	-	-	-
AOA	contig_01506904	contig_01506904_58	65142	65976	-	-	-	-	-	-
AOA	contig_01506904	contig_01506904_59	66075	66993	-	-	-	-	-	-
AOA	contig_01506904	contig_01506904_60	67088	67583	+	-	-	-	-	-
AOA	contig_01506904	contig_01506904_61	67596	68187	+	-	-	-	-	-
AOA	contig_01506904	contig_01506904_62	68207	68300	-	-	-	-	-	-
AOA	contig_01506904	contig_01506904_63	68314	68959	-	-	-	-	-	-
AOA	contig_01506904	contig_01506904_64	69002	69851	-	-	-	-	-	-
AOA	contig_01506904	contig_01506904_65	69913	70465	+	-	-	-	-	-
AOA	contig_01506904	contig_01506904_66	70579	71875	-	bacteria	-	-	LOW QUALITY PROTEIN: uncharacterized protein LOC127870076	-
AOA	contig_01506904	contig_01506904_67	71904	72396	-	-	-	-	-	-
AOA	contig_01506904	contig_01506904_68	72565	74233	-	-	-	-	-	-
AOA	contig_01506904	contig_01506904_69	74270	74555	-	-	-	-	-	-
AOA	contig_01506904	contig_01506904_70	74597	75659	-	virus	VOG01193	sp|Q91CL9|CATV_NPVAP-Viral-cathepsin	C1 family peptidase	WP_157476746.1	cysteine protease	Flavihumibacter sp. SB-02
AOA	contig_01506904	contig_01506904_71	75660	76185	-	-	-	-	-	-
AOA	contig_01506904	contig_01506904_72	76188	76734	-	bacteria	-	-	thyroid receptor-interacting protein 11-like	-
AOA	contig_01506904	contig_01506904_73	76958	77180	-	-	-	-	-	-
AOA	contig_01506904	contig_01506904_74	77265	77847	+	-	-	-	-	-
AOA	contig_01506904	contig_01506904_75	78003	78570	-	virus	VOG03076	sp|P43641|MTMU_MYCSP-Modification-methylase-MunI	DNA methyltransferase	WP_085321272.1	hypothetical protein	Clostridium botulinum
AOA	contig_01506904	contig_01506904_76	78863	79013	-	-	-	-	-	-
AOA	contig_01506904	contig_01506904_77	79009	79213	-	-	-	-	-	-
AOA	contig_01506904	contig_01506904_78	79209	79446	-	-	-	-	-	-
AOA	contig_01506904	contig_01506904_79	79448	79637	-	-	-	-	-	-
AOA	contig_01506904	contig_01506904_80	79636	79807	-	-	-	-	-	-
AOA	contig_01506904	contig_01506904_81	79806	79977	-	-	-	-	-	-
AOA	contig_01506904	contig_01506904_82	80120	80297	-	-	-	-	-	-
AOA	contig_01506904	contig_01506904_83	80293	80479	-	-	-	-	-	-
AOA	contig_01506904	contig_01506904_84	80481	80679	-	-	-	-	-	-
AOA	contig_01506904	contig_01506904_85	80684	80930	-	-	-	-	-	-
AOA	contig_01506904	contig_01506904_86	80931	81093	-	-	-	-	-	-
AOA	contig_01506904	contig_01506904_87	81121	81388	-	-	-	-	-	-
AOA	contig_01506904	contig_01506904_88	81384	81615	-	-	-	-	-	-
AOA	contig_01506904	contig_01506904_89	81621	81951	-	-	-	-	-	-
AOA	contig_01506904	contig_01506904_90	82093	82267	-	-	-	-	-	-
AOA	contig_01506904	contig_01506904_91	82281	83259	-	virus	VOG11963	REFSEQ-hypothetical-protein	site-specific DNA-methyltransferase	WP_011847791.1	site-specific DNA-methyltransferase	Shewanella baltica
AOA	contig_01506904	contig_01506904_92	83675	83966	-	-	-	-	-	-
AOA	contig_01506904	contig_01506904_93	84088	84529	-	virus	VOG01076	sp|O87331|RELA_CORGL-GTP-pyrophosphokinase	HD domain-containing protein	WP_173885004.1	HD domain-containing protein	Lacrimispora celerecrescens
AOA	contig_01506904	contig_01506904_94	84604	85078	-	-	-	-	-	-
AOA	contig_01506904	contig_01506904_95	85074	85284	-	-	-	-	-	-
AOA	contig_01506904	contig_01506904_96	85294	85507	-	-	-	-	-	-
AOA	contig_01506904	contig_01506904_97	85510	85843	-	-	-	-	-	-
AOA	contig_01506904	contig_01506904_98	85844	86003	-	-	-	-	-	-
AOA	contig_01506904	contig_01506904_99	85999	86353	-	virus	VOG00679	REFSEQ-HNH-endonuclease	HNH endonuclease	WP_183380195.1	MULTISPECIES: HNH endonuclease	unclassified Herbaspirillum
AOA	contig_01506904	contig_01506904_100	86446	86587	-	-	-	-	-	-
AOA	contig_01506904	contig_01506904_101	86590	86755	-	-	-	-	-	-
AOA	contig_01506904	contig_01506904_102	86891	87143	-	-	-	-	-	-
AOA	contig_01506904	contig_01506904_103	87144	87372	-	-	-	-	-	-
AOA	contig_01506904	contig_01506904_104	87731	87995	-	-	-	-	-	-
AOA	contig_01506904	contig_01506904_105	87991	88195	-	-	-	-	-	-
AOA	contig_01506904	contig_01506904_106	88196	88688	-	-	-	-	-	-
AOA	contig_01506904	contig_01506904_107	88684	88837	-	-	-	-	-	-
AOA	contig_01506904	contig_01506904_108	88850	89099	-	-	-	-	-	-
AOA	contig_01506904	contig_01506904_109	89100	89457	-	-	-	-	-	-
AOA	contig_01506904	contig_01506904_110	89453	89561	-	-	-	-	-	-
AOA	contig_01506904	contig_01506904_111	89714	90005	-	-	-	-	-	-
AOA	contig_01506904	contig_01506904_112	90001	90298	-	-	-	-	-	-
AOA	contig_01506904	contig_01506904_113	90338	90515	-	-	-	-	-	-
AOB	contig_02995298	contig_02995298_1	61	1285	-	virus	VOG00084	sp|P32270|DDA_BPT4-ATP-dependent-DNA-helicase-dda	AAA family ATPase	MBA3351344.1	AAA family ATPase	Blastocatellia bacterium
AOB	contig_02995298	contig_02995298_2	1285	1774	-	virus	VOG10377	REFSEQ-hypothetical-protein	endolysin; inhibits RNA polymerase	NP_817561.1	gp114	Mycobacterium virus CJW1
AOB	contig_02995298	contig_02995298_3	1794	3837	+	ARC	-	-	Uncharacterized protein	MAH45939.1	hypothetical protein	Candidatus Pacearchaeota archaeon
AOB	contig_02995298	contig_02995298_4	3833	4142	-	bacteria	-	-	MULTISPECIES: AAA family ATPase	-
AOB	contig_02995298	contig_02995298_5	4138	4324	-	-	-	-	-	-
AOB	contig_02995298	contig_02995298_6	4320	4611	-	virus	-	-	Uncharacterized protein	CAB4169589.1	hypothetical protein UFOVP895_43	uncultured Caudovirales phage
AOB	contig_02995298	contig_02995298_7	4609	7159	+	bacteria	-	-	Uncharacterized protein	NDD53881.1	hypothetical protein	bacterium
AOB	contig_02995298	contig_02995298_8	7171	7978	+	bacteria	-	-	Uncharacterized protein	NJO48125.1	hypothetical protein	Leptolyngbyaceae cyanobacterium RM2_2_4
AOB	contig_02995298	contig_02995298_9	7977	8274	+	-	-	-	-	-
AOB	contig_02995298	contig_02995298_10	8270	8462	-	-	-	-	-	-
AOB	contig_02995298	contig_02995298_11	8496	8850	-	bacteria	-	-	HMA domain-containing protein	KPL25612.1	hypothetical protein AMJ75_00440	Phycisphaerae bacterium SM1_79
AOB	contig_02995298	contig_02995298_12	8846	9014	-	-	-	-	-	-
AOB	contig_02995298	contig_02995298_13	9010	9529	-	virus	VOG11571	REFSEQ-hypothetical-protein	HAD family hydrolase	NUQ73314.1	hypothetical protein	Polyangiaceae bacterium
AOB	contig_02995298	contig_02995298_14	9591	11838	+	bacteria	-	-	Uncharacterized protein	WP_111256861.1	hypothetical protein	Jiangella anatolica
AOB	contig_02995298	contig_02995298_15	11837	13391	+	bacteria	-	-	Uncharacterized protein	MBL8924125.1	hypothetical protein	Myxococcaceae bacterium
AOB	contig_02995298	contig_02995298_16	13537	15577	+	bacteria	-	-	Uncharacterized protein	MBA3352894.1	DUF3293 domain-containing protein	Blastocatellia bacterium
AOB	contig_02995298	contig_02995298_17	15606	17070	+	-	-	-	-	-
AOB	contig_02995298	contig_02995298_18	17110	19681	+	virus	VOG02938	sp|P85225|VPN1_BPPHE-Putative-tail-sheath-protein	Uncharacterized protein	NDD54138.1	hypothetical protein	bacterium
AOB	contig_02995298	contig_02995298_19	19766	20168	+	bacteria	-	-	Uncharacterized protein	-
AOB	contig_02995298	contig_02995298_20	20244	20583	-	bacteria	-	-	HYPO AXJ14_gp152	-
AOB	contig_02995298	contig_02995298_21	20583	20901	-	bacteria	-	-	MULTISPECIES: DUF3846 domain-containing protein	WP_075365272.1	DUF3846 domain-containing protein	Desulfosporosinus sp. OL
AOB	contig_02995298	contig_02995298_22	20899	21457	+	virus	VOG01569	REFSEQ-hypothetical-protein	RyR domain-containing protein	WP_126022820.1	hypothetical protein	Variovorax guangxiensis
AOB	contig_02995298	contig_02995298_23	21527	21677	+	-	-	-	-	-
AOB	contig_02995298	contig_02995298_24	21688	21934	+	-	-	-	-	-
AOB	contig_02995298	contig_02995298_25	21933	22206	+	-	-	-	-	-
AOB	contig_02995298	contig_02995298_26	22439	22793	+	-	-	-	-	-
AOB	contig_02995298	contig_02995298_27	22792	23086	+	bacteria	-	-	Uncharacterized protein	-
AOB	contig_02995298	contig_02995298_28	23270	23729	-	-	-	-	-	-
AOB	contig_02995298	contig_02995298_29	23725	23965	-	-	-	-	-	-
AOB	contig_02995298	contig_02995298_30	23961	24123	-	-	-	-	-	-
AOB	contig_02995298	contig_02995298_31	24122	24476	-	-	-	-	-	-
AOB	contig_02995298	contig_02995298_32	24476	24635	-	-	-	-	-	-
AOB	contig_02995298	contig_02995298_33	24692	25334	+	virus	VOG00719	sp|A3N1T0|CLPP_ACTP2-ATP-dependent-Clp-protease-proteolytic-subunit	ATP-dependent Clp protease proteolytic subunit	MBA3351145.1	ATP-dependent Clp protease proteolytic subunit	Blastocatellia bacterium
AOB	contig_02995298	contig_02995298_34	25503	25662	+	-	-	-	-	-
AOB	contig_02995298	contig_02995298_35	25682	25964	-	bacteria	-	-	GATA-type domain-containing protein	-
AOB	contig_02995298	contig_02995298_36	25960	26533	-	bacteria	-	-	HYPO	WP_161665787.1	hypothetical protein	Corallococcus sp. c25j21
AOB	contig_02995298	contig_02995298_37	26529	26754	-	-	-	-	-	-
AOB	contig_02995298	contig_02995298_38	26750	27110	-	-	-	-	-	-
AOB	contig_02995298	contig_02995298_39	27106	27310	-	virus	VOG00809	REFSEQ-hypothetical-protein	Uncharacterized protein	HGT34019.1	hypothetical protein	bacterium
AOB	contig_02995298	contig_02995298_40	27306	28392	-	virus	VOG00812	sp|P39242|Y05G_BPT4-Uncharacterized-38.9-kDa-protein-in-nrdC-mobD-intergenic-region	Nucleotidyltransferase	RYE75405.1	hypothetical protein EOO74_10075	Myxococcales bacterium
AOB	contig_02995298	contig_02995298_41	28388	28595	-	-	-	-	-	-
AOB	contig_02995298	contig_02995298_42	28591	28747	-	bacteria	-	-	Uncharacterized protein	-
AOB	contig_02995298	contig_02995298_43	28743	28977	-	-	-	-	-	-
AOB	contig_02995298	contig_02995298_44	29047	29191	-	-	-	-	-	-
AOB	contig_02995298	contig_02995298_45	29187	29538	-	-	-	-	-	-
AOB	contig_02995298	contig_02995298_46	29541	30078	-	virus	VOG01903	REFSEQ-hypothetical-protein	Uncharacterized protein	-
AOB	contig_02995298	contig_02995298_47	30084	30465	-	virus	VOG15780	REFSEQ-hypothetical-protein	HYPO	WP_187057181.1	hypothetical protein	Dyella sp. G9
AOB	contig_02995298	contig_02995298_48	30461	30725	-	-	-	-	-	-
AOB	contig_02995298	contig_02995298_49	30721	30886	-	-	-	-	-	-
AOB	contig_02995298	contig_02995298_50	30882	31725	-	virus	VOG03484	sp|Q5UP24|YR259_MIMIV-Uncharacterized-protein-R259	MULTISPECIES: tRNA(His) guanylyltransferase Thg1 family protein	WP_190627843.1	MULTISPECIES: tRNA(His) guanylyltransferase Thg1 family protein	unclassified Calothrix
AOB	contig_02995298	contig_02995298_51	31721	31997	-	-	-	-	-	-
AOB	contig_02995298	contig_02995298_52	32037	32535	-	-	-	-	-	-
AOB	contig_02995298	contig_02995298_53	32531	32894	-	virus	VOG00152	sp|B8HPS9|RNH_CYAP4-Ribonuclease-H	RNase H type-1 domain-containing protein	-
AOB	contig_02995298	contig_02995298_54	32952	33159	-	-	-	-	-	-
AOB	contig_02995298	contig_02995298_55	33155	33446	-	-	-	-	-	-
AOB	contig_02995298	contig_02995298_56	33442	33814	-	virus	VOG00457	REFSEQ-hypothetical-protein	HYPO	WP_059638110.1	hypothetical protein	Burkholderia ubonensis
AOB	contig_02995298	contig_02995298_57	33817	34063	-	-	-	-	-	-
AOB	contig_02995298	contig_02995298_58	34075	34294	-	-	-	-	-	-
AOB	contig_02995298	contig_02995298_59	34344	34476	-	-	-	-	-	-
AOB	contig_02995298	contig_02995298_60	34472	35612	-	virus	VOG01471	sp|P00971|RLIG_BPT4-T4-RNA-ligase-1	T4 RnlA family RNA ligase	WP_172192936.1	2'-5' RNA ligase	Microcoleus asticus
AOB	contig_02995298	contig_02995298_61	35608	36175	-	virus	VOG00559	sp|O64200|VG04_BPMD2-Gene-4-protein	endonuclease VII domain-containing protein	YP_009102831.1	hypothetical protein vBYenPAB5_0036	Yersinia phage vB_YenP_AP5
AOB	contig_02995298	contig_02995298_62	36183	36459	-	-	-	-	-	-
AOB	contig_02995298	contig_02995298_63	36460	36703	-	-	-	-	-	-
AOB	contig_02995298	contig_02995298_64	36699	36987	-	-	-	-	-	-
AOB	contig_02995298	contig_02995298_65	36986	38309	-	virus	VOG10070	REFSEQ-hypothetical-protein	Uncharacterized protein	HBY20952.1	hypothetical protein	Clostridiales bacterium
AOB	contig_02995298	contig_02995298_66	38360	38630	-	ARC	-	-	-	NMC60975.1	hypothetical protein	Candidatus Methanofastidiosa archaeon
AOB	contig_02995298	contig_02995298_67	38626	39418	-	-	-	-	-	-
AOB	contig_02995298	contig_02995298_68	39543	39936	+	bacteria	-	-	Uncharacterized protein	NBO99760.1	hypothetical protein	Proteobacteria bacterium
AOB	contig_02995298	contig_02995298_69	39936	40452	+	bacteria	-	-	-	NDC23764.1	hypothetical protein	Proteobacteria bacterium
AOB	contig_02995298	contig_02995298_70	40486	43003	+	bacteria	-	-	IniB N-terminal domain-containing protein	-
AOB	contig_02995298	contig_02995298_71	43003	44947	+	bacteria	-	-	Uncharacterized protein	MBA3353719.1	hypothetical protein	Blastocatellia bacterium
AOB	contig_02995298	contig_02995298_72	44951	45923	+	bacteria	-	-	Uncharacterized protein	NDD84345.1	hypothetical protein	bacterium
AOB	contig_02995298	contig_02995298_73	45944	48617	+	virus	VOG02638	REFSEQ-hypothetical-protein	Phage-tail_3 domain-containing protein	CAB4127343.1	hypothetical protein UFOVP75_149	uncultured Caudovirales phage
AOB	contig_02995298	contig_02995298_74	48677	54968	+	virus	VOG00243	sp|P51767|BPJ_BPP2-Baseplate-protein-J	Baseplate protein J-like	CAB4127337.1	Baseplate protein J-like	uncultured Caudovirales phage
AOB	contig_02995298	contig_02995298_75	54993	56022	+	bacteria	-	-	Uncharacterized protein	-
AOB	contig_02995298	contig_02995298_76	56025	56460	+	bacteria	-	-	Uncharacterized protein	-
AOB	contig_02995298	contig_02995298_77	56460	59703	+	virus	-	-	Kelch repeat type 1	CAB4127331.1	Kelch repeat type 1	uncultured Caudovirales phage
AOB	contig_02995298	contig_02995298_78	59702	60122	+	bacteria	-	-	Uncharacterized protein	NDD85746.1	hypothetical protein	bacterium
AOB	contig_02995298	contig_02995298_79	60193	62716	+	virus	-	-	Uncharacterized protein	CAB4127327.1	hypothetical protein UFOVP75_141	uncultured Caudovirales phage
AOB	contig_02995298	contig_02995298_80	63027	63189	-	-	-	-	-	-
AOB	contig_02995298	contig_02995298_81	63214	63733	+	bacteria	-	-	Peptidase M15B	NDG27954.1	hypothetical protein	Proteobacteria bacterium
AOB	contig_02995298	contig_02995298_82	64106	64508	+	virus	VOG02735	REFSEQ-hypothetical-protein	HYPO	OJY09249.1	hypothetical protein BGO99_03425	Nitrosospira sp. 56-18
AOB	contig_02995298	contig_02995298_83	64507	65125	+	bacteria	-	-	HYPO	MBI3937124.1	hypothetical protein	Betaproteobacteria bacterium
AOB	contig_02995298	contig_02995298_84	65126	65528	+	-	-	-	-	-
AOB	contig_02995298	contig_02995298_85	65531	66851	+	bacteria	-	-	HYPO	HAM41905.1	hypothetical protein	Candidatus Omnitrophica bacterium
AOB	contig_02995298	contig_02995298_86	66884	67223	+	-	-	-	-	-
AOB	contig_02995298	contig_02995298_87	67447	67654	-	-	-	-	-	-
AOB	contig_02995298	contig_02995298_88	67714	68017	-	-	-	-	-	-
AOB	contig_02995298	contig_02995298_89	68027	69959	-	bacteria	-	-	Uncharacterized protein	WP_195930310.1	ATP-binding protein	Hyphomicrobium sp. xq
AOB	contig_02995298	contig_02995298_90	70160	70724	-	virus	VOG15016	sp|P73441|DEF_SYNY3-Peptide-deformylase	Peptide deformylase	MBN2907730.1	peptide deformylase	Rhodobacteraceae bacterium
AOB	contig_02995298	contig_02995298_91	70877	73448	-	bacteria	-	-	HYPO	WP_014397266.1	hypothetical protein	Corallococcus coralloides
AOB	contig_02995298	contig_02995298_92	73486	73630	-	-	-	-	-	-
AOB	contig_02995298	contig_02995298_93	73631	74123	-	virus	VOG00073	sp|P06855|KIPN_BPT4-Polynucleotide-kinase	AAA domain containing protein	CAB4196625.1	AAA domain containing protein	uncultured Caudovirales phage
AOB	contig_02995298	contig_02995298_94	74123	74318	-	-	-	-	-	-
AOB	contig_02995298	contig_02995298_95	74343	75438	-	bacteria	-	-	Uncharacterized protein	NDD84283.1	hypothetical protein	bacterium
AOB	contig_02995298	contig_02995298_96	75467	75911	-	virus	VOG00311	sp|P32276|Y12G_BPT4-Uncharacterized-17.1-kDa-protein-in-Gp30-rIII-intergenic-region	NADAR family protein	TXH11787.1	NADAR family protein	Spirochaetes bacterium
AOB	contig_02995298	contig_02995298_97	75907	76792	-	virus	VOG02929	REFSEQ-hypothetical-protein	RNA ligase domain-containing protein	TXH46468.1	hypothetical protein E6Q97_29565	Desulfurellales bacterium
AOB	contig_02995298	contig_02995298_98	76792	77077	-	virus	VOG13380	REFSEQ-hypothetical-protein	HYPO	WP_187629937.1	hypothetical protein	Paraburkholderia sp. UCT31
AOB	contig_02995298	contig_02995298_99	77073	77325	-	-	-	-	-	-
AOB	contig_02995298	contig_02995298_100	77788	78427	-	virus	VOG01568	sp|Q05280|VG66_BPML5-Gene-66-protein	phosphoesterase	YP_009840993.1	phosphoesterase	Streptomyces phage Comrade
AOB	contig_02995298	contig_02995298_101	78428	78596	-	-	-	-	-	-
AOB	contig_02995298	contig_02995298_102	78597	79230	-	-	-	-	-	-
AOB	contig_02995298	contig_02995298_103	79246	80233	-	bacteria	-	-	Pyridoxal phosphate-dependent aminotransferase	NDD84289.1	pyridoxal phosphate-dependent aminotransferase	bacterium
AOB	contig_02995298	contig_02995298_104	80232	80367	-	-	-	-	-	-
AOB	contig_02995298	contig_02995298_105	80367	80961	-	bacteria	-	-	-	NDD84290.1	hypothetical protein	bacterium
AOB	contig_02995298	contig_02995298_106	80957	81620	-	virus	VOG00719	sp|A3N1T0|CLPP_ACTP2-ATP-dependent-Clp-protease-proteolytic-subunit	Uncharacterized protein	WP_195644755.1	ATP-dependent Clp protease proteolytic subunit	Collinsella aerofaciens
AOB	contig_02995298	contig_02995298_107	81641	83159	-	virus	VOG00557	sp|P04530|VG41_BPT4-ATP-dependent-helicase-41	41 helicase	CAB4127299.1	helicase	uncultured Caudovirales phage
AOB	contig_02995298	contig_02995298_108	83237	84203	+	bacteria	-	-	Uncharacterized protein	-
AOB	contig_02995298	contig_02995298_109	84199	85273	-	virus	VOG00056	sp|P04520|PRIM_BPT4-DNA-primase	Toprim domain-containing protein	MBA3350902.1	toprim domain-containing protein	Blastocatellia bacterium
AOB	contig_02995298	contig_02995298_110	85275	86400	-	virus	VOG01109	sp|P04529|UVSX_BPT4-Recombination-and-repair-protein	Uncharacterized protein	NDD84295.1	hypothetical protein	bacterium
AOB	contig_02995298	contig_02995298_111	86402	87035	-	-	-	-	-	-
AOB	contig_02995298	contig_02995298_112	87126	88236	-	bacteria	-	-	Uncharacterized protein	-
AOB	contig_02995298	contig_02995298_113	88271	89003	-	-	-	-	-	-
AOB	contig_02995298	contig_02995298_114	89023	93070	-	virus	VOG23717	REFSEQ-DNA-polymerase-III-alpha	DNA-directed DNA polymerase	NBT57841.1	DNA polymerase III subunit alpha	bacterium
AOB	contig_02995298	contig_02995298_115	93312	93519	-	bacteria	-	-	-	NDC25889.1	hypothetical protein	Proteobacteria bacterium
AOB	contig_02995298	contig_02995298_116	93519	93714	-	-	-	-	-	-
AOB	contig_02995298	contig_02995298_117	93713	93956	-	-	-	-	-	-
AOB	contig_02995298	contig_02995298_118	93977	94793	-	virus	VOG00614	sp|P00581|DPOL_BPT7-DNA-directed-DNA-polymerase	ribonuclease H-like domain-containing protein	WP_080705558.1	ribonuclease H-like domain-containing protein	Bordetella bronchiseptica
AOB	contig_02995298	contig_02995298_119	94796	95408	-	bacteria	-	-	-	NBT57360.1	hypothetical protein	bacterium
AOB	contig_02995298	contig_02995298_120	95432	96395	-	-	-	-	-	-
AOB	contig_02995298	contig_02995298_121	96416	98378	-	virus	VOG09395	sp|A6Q367|RTPR_NITSB-Probable-adenosylcobalamin-dependent-ribonucleoside-triphosphate-reductase	ribonucleoside-triphosphate reductase (thioredoxin)	CAB5220633.1	hypothetical protein UFOVP244_15	uncultured Caudovirales phage
AOB	contig_02995298	contig_02995298_122	98390	99083	-	virus	VOG00069	sp|P13004|YLYS_BPPHV-Uncharacterized-protein-near-lysin-gene-(Fragment)	Holliday junction nuclease RuvC	NDC26000.1	hypothetical protein	Proteobacteria bacterium
AOB	contig_02995298	contig_02995298_123	99124	99415	-	-	-	-	-	-
AOB	contig_02995298	contig_02995298_124	99443	99713	-	-	-	-	-	-
AOB	contig_02995298	contig_02995298_125	99755	99983	-	-	-	-	-	-
AOB	contig_02995298	contig_02995298_126	100005	101949	-	virus	VOG06110	sp|Q196W6|VF050_IIV3-Uncharacterized-protein-094L	Uncharacterized protein	NBT57367.1	hypothetical protein	bacterium
AOB	contig_02995298	contig_02995298_127	101980	102247	-	-	-	-	-	-
AOB	contig_02995298	contig_02995298_128	102246	104085	-	virus	VOG12552	sp|B2UKV8|CH60_AKKM8-60-kDa-chaperonin	GroL Chaperonin GroEL (HSP60 family)	CAB4127255.1	GroL Chaperonin GroEL (HSP60 family)	uncultured Caudovirales phage
AOB	contig_02995298	contig_02995298_129	104106	104490	-	-	-	-	-	-
AOB	contig_02995298	contig_02995298_130	104836	105499	+	virus	VOG00154	sp|P24518|NADR_SALTY-Trifunctional-NAD-biosynthesis/regulator-protein-NadR	NK domain containing protein	CAB4127253.1	NK domain containing protein	uncultured Caudovirales phage
AOB	contig_02995298	contig_02995298_131	105501	106977	+	virus	VOG11958	REFSEQ-ATP-dependent-DNA-helicase	DEAD/DEAH box helicase family protein	MBA3351077.1	DEAD/DEAH box helicase	Blastocatellia bacterium
AOB	contig_02995298	contig_02995298_132	106973	107291	+	-	-	-	-	-
AOB	contig_02995298	contig_02995298_133	107287	108391	+	bacteria	-	-	SigBFG, RNA polymerase sigma-70 factor, sigma-B/F/G subfamily	NBT57432.1	hypothetical protein	bacterium
AOB	contig_02995298	contig_02995298_134	108409	108706	+	-	-	-	-	-
AOB	contig_02995298	contig_02995298_135	108702	109104	+	-	-	-	-	-
AOB	contig_02995298	contig_02995298_136	109103	109490	+	virus	VOG01391	REFSEQ-hypothetical-protein	HYPO	WP_166117806.1	hypothetical protein	Phycicoccus sp. HDW14
AOB	contig_02995298	contig_02995298_137	109489	110485	+	virus	VOG01045	sp|P04521|EXO1_BPT4-Exonuclease-subunit-1	Endonuclease subunit	NBT57435.1	hypothetical protein	bacterium
AOB	contig_02995298	contig_02995298_138	110645	111065	+	-	-	-	-	-
AOB	contig_02995298	contig_02995298_139	111088	111658	+	bacteria	-	-	Uncharacterized protein	NDC24486.1	hypothetical protein	Proteobacteria bacterium
AOB	contig_02995298	contig_02995298_140	111794	112424	+	bacteria	-	-	TGc domain-containing protein	-
AOB	contig_02995298	contig_02995298_141	112423	114370	+	virus	VOG00381	sp|P54308|TERL_BPSPP-Terminase,-large-subunit-gp2	Hint domain N-terminal	NDC24485.1	hypothetical protein	Proteobacteria bacterium
AOB	contig_02995298	contig_02995298_142	114405	115392	+	bacteria	-	-	Uncharacterized protein	NBT57439.1	hypothetical protein	bacterium
AOB	contig_02995298	contig_02995298_143	115395	117567	+	virus	VOG00236	sp|Q4Z9G3|PORTL_BPTWO-Probable-portal-protein	Bacteriophage/Gene transfer agent portal protein	CAB4127233.1	Bacteriophage/Gene transfer agent portal protein	uncultured Caudovirales phage
AOB	contig_02995298	contig_02995298_144	117570	118926	+	bacteria	-	-	Uncharacterized protein	NDD54103.1	hypothetical protein	bacterium
AOB	contig_02995298	contig_02995298_145	118922	119102	-	-	-	-	-	-
AOB	contig_02995298	contig_02995298_146	119158	119404	-	-	-	-	-	-
AOB	contig_02995298	contig_02995298_147	119461	119968	-	-	-	-	-	-
AOB	contig_02995298	contig_02995298_148	120059	120683	-	virus	VOG14811	REFSEQ-hypothetical-protein	HYPO CcrColossus_gp226	-
AOB	contig_02995298	contig_02995298_149	120855	121368	-	-	-	-	-	-
AOB	contig_02995298	contig_02995298_150	121496	121712	-	-	-	-	-	-
AOB	contig_02995298	contig_02995298_151	121711	122095	-	-	-	-	-	-
AOB	contig_02995298	contig_02995298_152	122156	122543	-	-	-	-	-	-
AOB	contig_02995298	contig_02995298_153	122568	122784	-	-	-	-	-	-
AOB	contig_02995298	contig_02995298_154	122817	122997	-	-	-	-	-	-
AOB	contig_02995298	contig_02995298_155	122993	123215	-	-	-	-	-	-
AOB	contig_02995298	contig_02995298_156	123214	123433	-	bacteria	-	-	Uncharacterized protein	-
AOB	contig_02995298	contig_02995298_157	123446	123761	-	-	-	-	-	-
AOB	contig_02995298	contig_02995298_158	123802	124021	-	bacteria	-	-	Uncharacterized protein	-
AOB	contig_02995298	contig_02995298_159	124020	124254	-	-	-	-	-	-
AOB	contig_02995298	contig_02995298_160	124310	127874	+	bacteria	-	-	Uncharacterized protein	NDD54108.1	hypothetical protein	bacterium
AOB	contig_02995298	contig_02995298_161	127882	128941	+	virus	-	-	GGDEF domain	CAB4127225.1	GGDEF domain	uncultured Caudovirales phage
AOB	contig_02995298	contig_02995298_162	128941	129316	-	bacteria	-	-	phosphoglycerate kinase	WP_067540861.1	phosphoglycerate kinase	Altererythrobacter estronivorus
AOB	contig_02995298	contig_02995298_163	129379	129922	-	bacteria	-	-	DUF5680 domain-containing protein	NBR68409.1	hypothetical protein	Actinobacteria bacterium
AOB	contig_02995298	contig_02995298_164	129932	130178	-	-	-	-	-	-
AOB	contig_02995298	contig_02995298_165	130241	130673	-	-	-	-	-	-
AOB	contig_02995298	contig_02995298_166	130685	130976	-	-	-	-	-	-
AOB	contig_02995298	contig_02995298_167	130972	131167	-	-	-	-	-	-
AOB	contig_02995298	contig_02995298_168	131719	132172	+	-	-	-	-	-
AOB	contig_02995298	contig_02995298_169	132199	133186	+	-	-	-	-	-
AOB	contig_02995298	contig_02995298_170	133216	134623	+	virus	VOG02623	sp|Q6Y7S3|CAPSD_BPPGK-Major-capsid-protein	Major_cap_HK97, phage major capsid protein, HK97 family	NDD54173.1	hypothetical protein	bacterium
AOB	contig_02995298	contig_02995298_171	135170	135443	+	-	-	-	-	-
AOB	contig_02995298	contig_02995298_172	135651	135858	-	-	-	-	-	-
AOB	contig_02995298	contig_02995298_173	136085	136259	-	-	-	-	-	-
AOB	contig_02995298	contig_02995298_174	136255	136438	-	-	-	-	-	-
AOB	contig_02995298	contig_02995298_175	136439	136604	-	-	-	-	-	-
AOB	contig_02995298	contig_02995298_176	136600	136900	-	-	-	-	-	-
AOB	contig_02995298	contig_02995298_177	136903	137275	-	-	-	-	-	-
AOB	contig_02995298	contig_02995298_178	137271	137586	-	virus	VOG00148	sp|O64253|VG61_BPMD2-Gene-61-protein	DUF2493 domain-containing protein	RJX20355.1	DUF2493 domain-containing protein	Ammonifex sp.
AOB	contig_02995298	contig_02995298_179	137630	137882	-	-	-	-	-	-
AOB	contig_02995298	contig_02995298_180	137878	138313	-	bacteria	-	-	-	MBK7823231.1	hypothetical protein	Tessaracoccus sp.
AOB	contig_02995298	contig_02995298_181	138309	138813	-	virus	VOG00621	REFSEQ-hypothetical-protein	HYPO	WP_126223566.1	hypothetical protein	Burkholderia ambifaria
AOB	contig_02995298	contig_02995298_182	138809	139130	-	bacteria	-	-	DUF2958 domain-containing protein	NCC71199.1	DUF2958 domain-containing protein	bacterium
AOB	contig_02995298	contig_02995298_183	139189	139366	-	-	-	-	-	-
AOB	contig_02995298	contig_02995298_184	139362	139653	-	-	-	-	-	-
AOB	contig_02995298	contig_02995298_185	139852	140206	-	virus	VOG03450	REFSEQ-hypothetical-protein	HYPO FDH46_gp343	YP_009601260.1	hypothetical protein FDH46_gp343	Sinorhizobium phage phiM7
AOB	contig_02995298	contig_02995298_186	140219	140960	-	virus	VOG00980	sp|Q5UQ73|YL509_MIMIV-Uncharacterized-protein-L509	Metallophosphoesterase	TMQ12563.1	hypothetical protein E6J90_31145	Deltaproteobacteria bacterium
AOB	contig_02995298	contig_02995298_187	140956	141190	-	-	-	-	-	-
AOB	contig_02995298	contig_02995298_188	141186	142011	-	bacteria	-	-	Uncharacterized protein	-
AOB	contig_02995298	contig_02995298_189	142265	142850	-	bacteria	-	-	Uncharacterized protein	-
AOB	contig_02995298	contig_02995298_190	142904	143339	-	bacteria	-	-	Peptidase C39 domain-containing protein	-
AOB	contig_02995298	contig_02995298_191	143623	143971	+	-	-	-	-	-
AOB	contig_02995298	contig_02995298_192	143967	144399	+	bacteria	-	-	ABC-transporter type IV	RME56277.1	hypothetical protein D6795_01775	Deltaproteobacteria bacterium
AOB	contig_02995298	contig_02995298_193	144978	145548	+	bacteria	-	-	Aspzincin_M35 domain-containing protein	-
AOB	contig_02995298	contig_02995298_194	145579	145738	+	-	-	-	-	-
AOB	contig_02995298	contig_02995298_195	145777	146410	+	-	-	-	-	-
AOB	contig_02995298	contig_02995298_196	147353	147836	+	virus	VOG01184	sp|Q5UR39|YL560_MIMIV-Uncharacterized-HNH-endonuclease-L560	AP2/ERF domain-containing protein	TXG80315.1	Fis family transcriptional regulator	Spirochaetes bacterium
AOB	contig_02995298	contig_02995298_197	148769	149309	+	-	-	-	-	-
AOB	contig_02995298	contig_02995298_198	149305	150136	+	virus	VOG00715	sp|Q05259|THYX_BPML5-Probable-flavin-dependent-thymidylate-synthase	Uncharacterized protein	NBQ70236.1	hypothetical protein	Nitrosomonadaceae bacterium
AOB	contig_02995298	contig_02995298_199	150166	150943	+	-	-	-	-	-
AOB	contig_02995298	contig_02995298_200	150942	151263	+	-	-	-	-	-
AOB	contig_02995298	contig_02995298_201	151263	151680	+	-	-	-	-	-
AOB	contig_02995298	contig_02995298_202	151676	151853	+	-	-	-	-	-
AOB	contig_02995298	contig_02995298_203	151870	152263	+	bacteria	-	-	Uncharacterized protein	NDD54463.1	hypothetical protein	bacterium
AOB	contig_02995298	contig_02995298_204	152266	153115	+	virus	VOG10024	REFSEQ-hypothetical-protein	Uncharacterized protein	NDD55967.1	hypothetical protein	bacterium
AOB	contig_02995298	contig_02995298_205	153139	153631	+	virus	VOG00559	sp|O64200|VG04_BPMD2-Gene-4-protein	Putative PfWMP3_35	EDW9721273.1	hypothetical protein	Salmonella enterica
AOB	contig_02995298	contig_02995298_206	153659	158906	+	bacteria	-	-	-	NDD55180.1	hypothetical protein	bacterium
AOB	contig_02995298	contig_02995298_207	158906	160238	+	bacteria	-	-	Nudix_Hydrolase domain containing protein	NDD54145.1	NUDIX domain-containing protein	bacterium
AOB	contig_02995298	contig_02995298_208	160430	160622	-	-	-	-	-	-
AOB	contig_02995298	contig_02995298_209	160618	160732	-	-	-	-	-	-
AOB	contig_02995298	contig_02995298_210	160728	161007	-	-	-	-	-	-
AOB	contig_02995298	contig_02995298_211	161007	161286	-	-	-	-	-	-
AOB	contig_02995298	contig_02995298_212	161334	161574	+	bacteria	-	-	Uncharacterized protein	NDD54146.1	hypothetical protein	bacterium
AOB	contig_02995298	contig_02995298_213	161576	162518	+	virus	VOG00030	sp|O72736|KBTB1_CWPXG-Kelch-repeat-and-BTB-domain-containing-protein-1	Uncharacterized protein	WP_126458104.1	tail fiber protein	Sulfuritortus calidifontis
AOB	contig_02995298	contig_02995298_214	162522	163383	+	bacteria	-	-	Uncharacterized protein	NDC56289.1	hypothetical protein	Alphaproteobacteria bacterium
AOB	contig_02995298	contig_02995298_215	163382	164321	+	bacteria	-	-	Uncharacterized protein	-
AOB	contig_02995298	contig_02995298_216	164320	165268	+	bacteria	-	-	Uncharacterized protein	-
AOB	contig_02995298	contig_02995298_217	165284	166109	+	-	-	-	-	-
AOB	contig_02995298	contig_02995298_218	166111	167074	+	-	-	-	-	-
AOB	contig_02995298	contig_02995298_219	167084	168413	+	bacteria	-	-	Uncharacterized protein	-
AOB	contig_02995298	contig_02995298_220	168579	168798	+	bacteria	-	-	HYPO, partial	WP_206688626.1	hypothetical protein, partial	Streptococcus pseudopneumoniae
AOB	contig_02995298	contig_02995298_221	168801	169272	+	-	-	-	-	-
AOB	contig_02995298	contig_02995298_222	169345	169882	-	-	-	-	-	-
AOB	contig_02995298	contig_02995298_223	170048	171233	-	virus	VOG00320	sp|P32839|BCS1_YEAST-Mitochondrial-chaperone-BCS1	AAA+ ATPase domain-containing protein	RLC10724.1	hypothetical protein DRI24_19845	Deltaproteobacteria bacterium
AOB	contig_02995298	contig_02995298_224	171229	171862	-	virus	VOG00456	sp|P59935|53DR_BPKV4-Putative-5'(3')-deoxyribonucleotidase	5'-3'-deoxyribonucleotidase	KAF6630569.1	5'-3'-deoxyribonucleotidase	Paenibacillus sp. EKM208P
AOB	contig_02995298	contig_02995298_225	171858	172101	-	-	-	-	-	-
AOB	contig_02995298	contig_02995298_226	172440	172731	-	-	-	-	-	-
AOB	contig_02995298	contig_02995298_227	172730	173180	-	-	-	-	-	-
AOA	contig_03163726	contig_03163726_1	101	809	+	virus	VOG06442	REFSEQ-hypothetical-protein	Uncharacterized protein	NDB82689.1	hypothetical protein	Alphaproteobacteria bacterium
AOA	contig_03163726	contig_03163726_2	811	1285	+	virus	VOG06445	REFSEQ-hypothetical-protein	Uncharacterized protein	NDB82690.1	hypothetical protein	Alphaproteobacteria bacterium
AOA	contig_03163726	contig_03163726_3	1301	2255	+	bacteria	-	-	Uncharacterized protein	NBW39359.1	hypothetical protein	Cytophagia bacterium
AOA	contig_03163726	contig_03163726_4	2257	7606	+	virus	VOG08328	REFSEQ-structural-protein	Uncharacterized protein	NBW33803.1	hypothetical protein	Cytophagia bacterium
AOA	contig_03163726	contig_03163726_5	7608	8475	+	virus	-	-	Uncharacterized protein	QPI16367.1	hypothetical protein NIOZUU157_00258	Virus NIOZ-UU157
AOA	contig_03163726	contig_03163726_6	8474	10541	+	bacteria	-	-	Uncharacterized protein	MAO24278.1	hypothetical protein	Phycisphaerae bacterium
AOA	contig_03163726	contig_03163726_7	10545	13632	+	bacteria	-	-	Uncharacterized protein	NBW33800.1	hypothetical protein	Cytophagia bacterium
AOA	contig_03163726	contig_03163726_8	13721	16355	+	bacteria	-	-	Uncharacterized protein	NDB81394.1	hypothetical protein	Alphaproteobacteria bacterium
AOA	contig_03163726	contig_03163726_9	16366	28258	+	bacteria	-	-	HYPO	NBW34719.1	hypothetical protein	Cytophagia bacterium
AOA	contig_03163726	contig_03163726_10	28257	32949	+	bacteria	-	-	Uncharacterized protein	OQB07316.1	hypothetical protein BWY21_01681	Parcubacteria group bacterium ADurb.Bin216
AOA	contig_03163726	contig_03163726_11	32985	34698	+	virus	VOG01346	REFSEQ-tail-spike-protein	HYPO	WP_155077195.1	hypothetical protein	Flavobacterium sp. MC2016-06
AOA	contig_03163726	contig_03163726_12	34700	34835	+	-	-	-	-	-
AOA	contig_03163726	contig_03163726_13	34859	35879	+	virus	VOG17246	REFSEQ-hypothetical-protein	Uncharacterized protein	NDB81370.1	hypothetical protein	Alphaproteobacteria bacterium
AOA	contig_03163726	contig_03163726_14	35878	36592	+	bacteria	-	-	homing endonuclease	-
AOA	contig_03163726	contig_03163726_15	36618	37377	+	bacteria	-	-	Uncharacterized protein	NBW36555.1	hypothetical protein	Cytophagia bacterium
AOA	contig_03163726	contig_03163726_16	37388	37787	+	virus	VOG01603	sp|P13303|Y05O_BPT4-Uncharacterized-14.6-kDa-protein-in-mobD-ri-intergenic-region	Ferritin domain-containing protein	NBW37976.1	hypothetical protein	Cytophagia bacterium
AOA	contig_03163726	contig_03163726_17	37786	38071	+	bacteria	-	-	Uncharacterized protein	NBW36557.1	hypothetical protein	Cytophagia bacterium
AOA	contig_03163726	contig_03163726_18	38118	38424	+	bacteria	-	-	Uncharacterized protein	NBW33764.1	hypothetical protein	Cytophagia bacterium
AOA	contig_03163726	contig_03163726_19	38436	38583	+	bacteria	-	-	Uncharacterized protein	NBS70622.1	hypothetical protein	bacterium
AOA	contig_03163726	contig_03163726_20	38830	39037	+	-	-	-	-	-
AOA	contig_03163726	contig_03163726_21	39039	39369	+	-	-	-	-	-
AOA	contig_03163726	contig_03163726_22	39365	39506	+	-	-	-	-	-
AOA	contig_03163726	contig_03163726_23	39557	39956	-	bacteria	-	-	methyltransferase domain-containing protein	NBL00451.1	class I SAM-dependent methyltransferase	Erysipelotrichia bacterium
AOA	contig_03163726	contig_03163726_24	40047	40821	-	virus	-	-	Glycosyltransferase 2-like domain-containing protein	QPI16444.1	hypothetical protein NIOZUU157_00337	Virus NIOZ-UU157
AOA	contig_03163726	contig_03163726_25	40838	41111	-	bacteria	-	-	Uncharacterized protein	-
AOA	contig_03163726	contig_03163726_26	41118	41454	-	bacteria	-	-	Uncharacterized protein	-
AOA	contig_03163726	contig_03163726_27	41644	41842	-	-	-	-	-	-
AOA	contig_03163726	contig_03163726_28	41953	42601	-	virus	VOG02747	sp|P46343|PHOL_BACSU-PhoH-like-protein	DUF2075 domain-containing protein	TXG81635.1	DUF2075 domain-containing protein	Spirochaetes bacterium
AOA	contig_03163726	contig_03163726_29	42597	42993	-	virus	VOG00962	REFSEQ-hypothetical-protein	Uncharacterized protein	NDB81386.1	hypothetical protein	Alphaproteobacteria bacterium
AOA	contig_03163726	contig_03163726_30	42989	43505	-	virus	VOG00080	sp|P33316|DUT_HUMAN-Deoxyuridine-5'-triphosphate-nucleotidohydrolase,-mitochondrial	HYPO	NBW33900.1	dUTP diphosphatase	Cytophagia bacterium
AOA	contig_03163726	contig_03163726_31	43506	44442	-	virus	VOG01109	sp|P04529|UVSX_BPT4-Recombination-and-repair-protein	Recombinase RecA	NLN14868.1	recombinase RecA	Tissierellia bacterium
AOA	contig_03163726	contig_03163726_32	44453	44708	-	-	-	-	-	-
AOA	contig_03163726	contig_03163726_33	44707	45082	-	bacteria	-	-	Uncharacterized protein	NBW36578.1	hypothetical protein	Cytophagia bacterium
AOA	contig_03163726	contig_03163726_34	45248	46232	-	virus	VOG00690	sp|P15032|RECE_ECOLI-Exodeoxyribonuclease-8	Uncharacterized protein	NBW36579.1	hypothetical protein	Cytophagia bacterium
AOA	contig_03163726	contig_03163726_35	46311	46563	-	bacteria	-	-	Uncharacterized protein	-
AOA	contig_03163726	contig_03163726_36	46895	47300	-	virus	VOG00559	sp|O64200|VG04_BPMD2-Gene-4-protein	HNH endonuclease	NBW36581.1	HNH endonuclease	Cytophagia bacterium
AOA	contig_03163726	contig_03163726_37	47361	48741	-	virus	VOG00670	sp|P03691|VR2B_BPT4-Protein-rIIB	Uncharacterized protein	NBW33742.1	hypothetical protein	Cytophagia bacterium
AOA	contig_03163726	contig_03163726_38	48743	51065	-	virus	VOG00620	sp|P03690|VR2A_BPT4-Protein-rIIA	Uncharacterized protein	NBW33741.1	ATP-binding protein	Cytophagia bacterium
AOA	contig_03163726	contig_03163726_39	51061	51388	-	-	-	-	-	-
AOA	contig_03163726	contig_03163726_40	51568	52297	-	virus	VOG05099	sp|P04303|UNG_VACCW-Uracil-DNA-glycosylase	Uracil-DNA glycosylase	MAO23572.1	hypothetical protein	Phycisphaerae bacterium
AOA	contig_03163726	contig_03163726_41	52456	52609	-	-	-	-	-	-
AOA	contig_03163726	contig_03163726_42	52605	53643	-	virus	VOG06175	REFSEQ-hypothetical-protein	Uncharacterized protein	NDB81435.1	hypothetical protein	Alphaproteobacteria bacterium
AOA	contig_03163726	contig_03163726_43	53659	54538	-	AOA	-	-	Uncharacterized protein	RPJ24177.1	hypothetical protein EHM25_14685	Nitrosopumilales archaeon
AOA	contig_03163726	contig_03163726_44	54542	54800	-	bacteria	-	-	YopX family protein	WP_121311575.1	hypothetical protein	Flavobacterium sp. 102
AOA	contig_03163726	contig_03163726_45	54804	55632	-	bacteria	-	-	AAA domain protein	-
AOA	contig_03163726	contig_03163726_46	55698	56634	-	virus	VOG02949	REFSEQ-hypothetical-protein	Helicase ATP-binding domain-containing protein	QPI16418.1	hypothetical protein NIOZUU157_00311	Virus NIOZ-UU157
AOA	contig_03163726	contig_03163726_47	56767	57577	-	bacteria	-	-	LAGLIDADG family homing endonuclease	MBO6244024.1	hypothetical protein	Clostridia bacterium
AOA	contig_03163726	contig_03163726_48	57630	57924	-	-	-	-	-	-
AOA	contig_03163726	contig_03163726_49	57923	58985	-	virus	VOG07408	REFSEQ-hypothetical-protein	SF4 helicase domain-containing protein	QPI16417.1	hypothetical protein NIOZUU157_00310	Virus NIOZ-UU157
AOA	contig_03163726	contig_03163726_50	59102	59312	-	-	-	-	-	-
AOA	contig_03163726	contig_03163726_51	59330	59843	-	virus	-	-	Uncharacterized protein	CAB4125389.1	hypothetical protein UFOVP54_127	uncultured Caudovirales phage
AOA	contig_03163726	contig_03163726_52	59839	60196	-	bacteria	-	-	dATP/dGTP diphosphohydrolase MazZ domain-containing protein	HCU06874.1	hypothetical protein	Holosporales bacterium
AOA	contig_03163726	contig_03163726_53	60300	60885	-	bacteria	-	-	Uncharacterized protein	MBC8315234.1	hypothetical protein	Bacteroidetes bacterium
AOA	contig_03163726	contig_03163726_54	60881	61556	-	virus	VOG00980	sp|Q5UQ73|YL509_MIMIV-Uncharacterized-protein-L509	calcineurin-like phosphoesterase	QMP84629.1	calcineurin-like phosphoesterase	Flavobacterium phage vB_FspP_elemoA_13-1A
AOA	contig_03163726	contig_03163726_55	61557	62037	-	virus	VOG00559	sp|O64200|VG04_BPMD2-Gene-4-protein	endonuclease VII	MBU25038.1	hypothetical protein	Gammaproteobacteria bacterium
AOA	contig_03163726	contig_03163726_56	62063	62342	-	-	-	-	-	-
AOA	contig_03163726	contig_03163726_57	62403	63027	-	virus	VOG01568	sp|Q05280|VG66_BPML5-Gene-66-protein	metallophosphoesterase family protein	MBO6185004.1	metallophosphoesterase family protein	Chryseobacterium sp.
AOA	contig_03163726	contig_03163726_58	63023	63569	-	bacteria	-	-	HYPO	NBV28759.1	hypothetical protein	bacterium
AOA	contig_03163726	contig_03163726_59	63585	63795	-	-	-	-	-	-
AOA	contig_03163726	contig_03163726_60	63791	64052	-	bacteria	-	-	Uncharacterized protein	NBO79624.1	hypothetical protein	Actinobacteria bacterium
AOA	contig_03163726	contig_03163726_61	64053	64278	-	-	-	-	-	-
AOA	contig_03163726	contig_03163726_62	64284	66315	-	virus	VOG00029	sp|O64235|DPOL_BPMD2-DNA-polymerase	DNA-directed DNA polymerase	RPJ28034.1	hypothetical protein EHM25_10480	Nitrosopumilales archaeon
AOA	contig_03163726	contig_03163726_63	66317	67028	-	virus	VOG02479	sp|Q6QGD3|ENDO1_BPT5-Putative-endonuclease	Uncharacterized protein	AXF52612.1	protein of unknown function DUF723	Siphoviridae sp.
AOA	contig_03163726	contig_03163726_64	67099	67531	-	-	-	-	-	-
AOA	contig_03163726	contig_03163726_65	67545	67713	-	-	-	-	-	-
AOA	contig_03163726	contig_03163726_66	67714	67954	-	bacteria	-	-	Uncharacterized protein	-
AOA	contig_03163726	contig_03163726_67	68181	68517	-	-	-	-	-	-
AOA	contig_03163726	contig_03163726_68	68530	68788	-	-	-	-	-	-
AOA	contig_03163726	contig_03163726_69	69019	70210	-	virus	VOG13617	REFSEQ-hypothetical-protein	Uncharacterized protein	MBK7855385.1	hypothetical protein	Bacteroidetes bacterium
AOA	contig_03163726	contig_03163726_70	70212	70455	-	-	-	-	-	-
AOA	contig_03163726	contig_03163726_71	70457	70730	-	virus	VOG00178	REFSEQ-hypothetical-protein	DUF2829 domain-containing protein	WP_068434742.1	DUF2829 domain-containing protein	Magnetospirillum sp. XM-1
AOA	contig_03163726	contig_03163726_72	70773	72171	-	virus	VOG01674	REFSEQ-BCS1-N-/-AAA-ATPase	AAA family ATPase	MBO7451683.1	AAA family ATPase	Clostridiales bacterium
AOA	contig_03163726	contig_03163726_73	72558	73497	-	-	-	-	-	-
AOA	contig_03163726	contig_03163726_74	73555	74173	-	bacteria	-	-	Uncharacterized protein	NES04778.1	hypothetical protein	Okeania sp. SIO2F4
AOA	contig_03163726	contig_03163726_75	74204	75068	-	virus	VOG00927	REFSEQ-hypothetical-protein	VWA domain-containing protein	WP_193812995.1	VWA domain-containing protein	Kaistella flava (ex Peng et al. 2021)
AOA	contig_03163726	contig_03163726_76	75088	75340	-	-	-	-	-	-
AOA	contig_03163726	contig_03163726_77	75350	75650	-	-	-	-	-	-
AOA	contig_03163726	contig_03163726_78	75662	75881	-	-	-	-	-	-
AOA	contig_03163726	contig_03163726_79	76106	76358	-	-	-	-	-	-
AOA	contig_03163726	contig_03163726_80	76374	76683	-	-	-	-	-	-
AOA	contig_03163726	contig_03163726_81	76703	76844	-	-	-	-	-	-
AOA	contig_03163726	contig_03163726_82	77261	77543	-	-	-	-	-	-
AOA	contig_03163726	contig_03163726_83	77539	77830	-	bacteria	-	-	Uncharacterized protein	-
AOA	contig_03163726	contig_03163726_84	77953	78352	-	virus	VOG08266	REFSEQ-hypothetical-protein	HNH nuclease domain-containing protein	NDB28151.1	hypothetical protein	archaeon
AOA	contig_03163726	contig_03163726_85	79018	79630	-	bacteria	-	-	Uncharacterized protein	KYQ91463.1	hypothetical protein DLAC_08430	Tieghemostelium lacteum
AOA	contig_03163726	contig_03163726_86	79629	79836	-	-	-	-	-	-
AOA	contig_03163726	contig_03163726_87	79859	80198	-	-	-	-	-	-
AOA	contig_03163726	contig_03163726_88	80286	80457	-	-	-	-	-	-
AOA	contig_03163726	contig_03163726_89	80510	82076	-	-	-	-	-	-
AOA	contig_03163726	contig_03163726_90	82075	83188	-	ARC	-	-	MoxR domain-containing protein	RLG28192.1	hypothetical protein DRO03_10400, partial	Methanosarcinales archaeon
AOA	contig_03163726	contig_03163726_91	83256	83934	-	-	-	-	-	-
AOA	contig_03163726	contig_03163726_92	83936	84284	-	-	-	-	-	-
AOA	contig_03163726	contig_03163726_93	84391	84778	-	virus	VOG03211	REFSEQ-hypothetical-protein	HYPO	KHD09219.1	hypothetical protein PN36_30635	Candidatus Thiomargarita nelsonii
AOA	contig_03163726	contig_03163726_94	84794	85019	-	bacteria	-	-	Uncharacterized protein	TXI90020.1	hypothetical protein E6Q36_02280	Chryseobacterium sp.
AOA	contig_03163726	contig_03163726_95	85019	87014	-	virus	VOG01065	REFSEQ-hypothetical-protein	HYPO	KHD09218.1	hypothetical protein PN36_30640	Candidatus Thiomargarita nelsonii
AOA	contig_03163726	contig_03163726_96	87033	87264	-	-	-	-	-	-
AOA	contig_03163726	contig_03163726_97	87306	88005	-	-	-	-	-	-
AOA	contig_03163726	contig_03163726_98	88037	88253	-	-	-	-	-	-
AOA	contig_03163726	contig_03163726_99	88447	88543	-	-	-	-	-	-
AOA	contig_03163726	contig_03163726_100	88623	88926	-	-	-	-	-	-
AOA	contig_03163726	contig_03163726_101	88948	89380	-	-	-	-	-	-
AOA	contig_03163726	contig_03163726_102	89379	89631	-	-	-	-	-	-
AOA	contig_03163726	contig_03163726_103	89708	89915	-	-	-	-	-	-
AOA	contig_03163726	contig_03163726_104	89917	90154	-	-	-	-	-	-
AOA	contig_03163726	contig_03163726_105	90155	90419	-	bacteria	-	-	HYPO	-
AOA	contig_03163726	contig_03163726_106	90418	90826	-	-	-	-	-	-
AOA	contig_03163726	contig_03163726_107	90978	91260	-	virus	VOG15906	REFSEQ-hypothetical-protein	HYPO Phi13:2_gp046	-
AOA	contig_03163726	contig_03163726_108	91272	91773	-	virus	VOG00422	sp|Q04960|DNJH_CUCSA-DnaJ-protein-homolog	J domain-containing protein	PIT97193.1	hypothetical protein COT77_02910	Candidatus Berkelbacteria bacterium
AOA	contig_03163726	contig_03163726_109	91772	91967	-	-	-	-	-	-
AOA	contig_03163726	contig_03163726_110	91963	92284	-	-	-	-	-	-
AOA	contig_03163726	contig_03163726_111	92302	92641	-	-	-	-	-	-
AOA	contig_03163726	contig_03163726_112	92714	92966	-	-	-	-	-	-
AOA	contig_03163726	contig_03163726_113	92967	93195	-	-	-	-	-	-
AOA	contig_03163726	contig_03163726_114	93196	93496	-	-	-	-	-	-
AOA	contig_03163726	contig_03163726_115	93498	93813	-	-	-	-	-	-
AOA	contig_03163726	contig_03163726_116	93816	93954	-	-	-	-	-	-
AOA	contig_03163726	contig_03163726_117	93956	94151	-	-	-	-	-	-
AOA	contig_03163726	contig_03163726_118	94150	94372	-	-	-	-	-	-
AOA	contig_03163726	contig_03163726_119	94382	94625	-	-	-	-	-	-
AOA	contig_03163726	contig_03163726_120	94643	95405	-	-	-	-	-	-
AOA	contig_03163726	contig_03163726_121	95423	95624	-	-	-	-	-	-
AOA	contig_03163726	contig_03163726_122	95620	95860	-	-	-	-	-	-
AOA	contig_03163726	contig_03163726_123	96019	96526	-	bacteria	-	-	HYPO	-
AOA	contig_03163726	contig_03163726_124	96539	96770	-	-	-	-	-	-
AOA	contig_03163726	contig_03163726_125	96865	97210	-	-	-	-	-	-
AOA	contig_03163726	contig_03163726_126	97224	97419	-	-	-	-	-	-
AOA	contig_03163726	contig_03163726_127	97501	98089	-	bacteria	-	-	-	WP_158254400.1	hypothetical protein	Tenacibaculum sp. SG-28
AOA	contig_03163726	contig_03163726_128	98085	98427	-	-	-	-	-	-
AOA	contig_03163726	contig_03163726_129	98460	99516	-	bacteria	-	-	HYPO	-
AOA	contig_03163726	contig_03163726_130	99777	99999	-	-	-	-	-	-
AOA	contig_03163726	contig_03163726_131	100083	100248	-	-	-	-	-	-
AOA	contig_03163726	contig_03163726_132	100386	100524	-	bacteria	-	-	HYPO	-
AOA	contig_03163726	contig_03163726_133	100523	100958	-	-	-	-	-	-
AOA	contig_03163726	contig_03163726_134	101218	101404	-	-	-	-	-	-
AOA	contig_03163726	contig_03163726_135	101417	101777	-	bacteria	-	-	HNHc domain-containing protein	NBP66904.1	hypothetical protein	Bacteroidetes bacterium
AOA	contig_03163726	contig_03163726_136	102129	102528	-	-	-	-	-	-
AOA	contig_03163726	contig_03163726_137	102671	103139	+	AOA	-	-	Transcriptional regulator	RPJ31849.1	hypothetical protein EHM25_01635	Nitrosopumilales archaeon
AOA	contig_03163726	contig_03163726_138	103689	103989	+	bacteria	-	-	Uncharacterized protein	-
AOA	contig_03163726	contig_03163726_139	104169	104481	+	bacteria	-	-	Uncharacterized protein	NBW21034.1	hypothetical protein	Caulobacteraceae bacterium
AOA	contig_03163726	contig_03163726_140	104480	106511	+	virus	VOG02422	REFSEQ-hypothetical-protein	HYPO	MBC7088645.1	hypothetical protein	Tissierellales bacterium
AOA	contig_03163726	contig_03163726_141	106513	109099	+	virus	VOG06177	REFSEQ-hypothetical-protein	Portal protein	NBW33818.1	hypothetical protein	Cytophagia bacterium
AOA	contig_03163726	contig_03163726_142	109232	110498	+	bacteria	-	-	Regulatory protein	NBW33816.1	hypothetical protein	Cytophagia bacterium
AOB	contig_03403228	contig_03403228_1	2	527	+	virus	VOG03064	sp|P03728|PORTL_BPT7-Portal-protein	Head-to-tail connector protein, podovirus-type	CAB4144280.1	Head-to-tail connector protein, podovirus-type	uncultured Caudovirales phage
AOB	contig_03403228	contig_03403228_2	550	1114	+	bacteria	-	-	Uncharacterized protein	-
AOB	contig_03403228	contig_03403228_3	1115	1433	+	virus	VOG12534	REFSEQ-hypothetical-protein	HYPO	WP_181076999.1	hypothetical protein	Pseudomonas stutzeri
AOB	contig_03403228	contig_03403228_4	1446	2133	+	virus	VOG04123	REFSEQ-hypothetical-protein	HYPO	CAB4164938.1	putative protease	uncultured Caudovirales phage
AOB	contig_03403228	contig_03403228_5	2154	3159	+	virus	VOG01437	REFSEQ-major-capsid-protein	HYPO	OPX89054.1	hypothetical protein A4E53_01662	Pelotomaculum sp. PtaB.Bin104
AOB	contig_03403228	contig_03403228_6	3228	3660	+	virus	VOG01115	REFSEQ-hypothetical-protein	Uncharacterized protein	OPX89055.1	hypothetical protein A4E53_01663	Pelotomaculum sp. PtaB.Bin104
AOB	contig_03403228	contig_03403228_7	3686	3977	+	-	-	-	-	-
AOB	contig_03403228	contig_03403228_8	4036	4411	+	virus	-	-	HYPO	CAB4165308.1	hypothetical protein UFOVP833_46	uncultured Caudovirales phage
AOB	contig_03403228	contig_03403228_9	4410	5034	+	virus	VOG03548	REFSEQ-hypothetical-protein	Phage gp6-like head-tail connector protein	OPX89057.1	hypothetical protein A4E53_01665	Pelotomaculum sp. PtaB.Bin104
AOB	contig_03403228	contig_03403228_10	5030	5321	+	virus	VOG12535	REFSEQ-hypothetical-protein	PilZ domain-containing protein	NYT45135.1	hypothetical protein	Alcaligenaceae bacterium
AOB	contig_03403228	contig_03403228_11	5320	8209	+	virus	VOG04095	REFSEQ-hypothetical-protein	Ubiquitin-activating enzyme E1 FCCH domain-containing protein	MBA3755527.1	hypothetical protein	Nitrosomonas sp.
AOB	contig_03403228	contig_03403228_12	8231	8777	+	virus	VOG02280	REFSEQ-hypothetical-protein	Uncharacterized protein	MBA3755528.1	hypothetical protein	Nitrosomonas sp.
AOB	contig_03403228	contig_03403228_13	8778	10470	+	virus	VOG01771	REFSEQ-putative-structural-lysozyme	Uncharacterized protein	TXH59163.1	hypothetical protein E6Q97_00435	Desulfurellales bacterium
AOB	contig_03403228	contig_03403228_14	10466	18356	+	virus	VOG04546	REFSEQ-hypothetical-protein	SLT domain-containing protein	TXJ25378.1	hypothetical protein E6Q24_14695	Chitinophagaceae bacterium
AOB	contig_03403228	contig_03403228_15	18370	20986	+	virus	VOG24068	sp|Q858F5|FIBER_BPE15-Tail-spike-protein	tail fiber protein	CAB4144479.1	hypothetical protein UFOVP456_44	uncultured Caudovirales phage
AOB	contig_03403228	contig_03403228_16	21002	21713	+	bacteria	-	-	Ricin B-type lectin domain-containing protein	TXH08958.1	hypothetical protein E6R04_09695	Spirochaetes bacterium
AOB	contig_03403228	contig_03403228_17	21796	22072	+	bacteria	-	-	Uncharacterized protein	OQB05738.1	hypothetical protein BWY19_00763	bacterium ADurb.Bin212
AOB	contig_03403228	contig_03403228_18	22088	22247	+	-	-	-	-	-
AOB	contig_03403228	contig_03403228_19	22290	22854	+	-	-	-	-	-
AOB	contig_03403228	contig_03403228_20	22856	23240	+	virus	VOG02625	REFSEQ-hypothetical-protein	DUF5675 domain-containing protein	OED34078.1	hypothetical protein AB832_08225	Flavobacteriaceae bacterium (ex Bugula neritina AB1)
AOB	contig_03403228	contig_03403228_21	23245	23863	-	-	-	-	-	-
AOB	contig_03403228	contig_03403228_22	23859	24474	-	bacteria	-	-	Uncharacterized protein	NQY04270.1	hypothetical protein	Halieaceae bacterium
AOB	contig_03403228	contig_03403228_23	24636	24849	+	-	-	-	-	-
AOB	contig_03403228	contig_03403228_24	24849	24987	-	-	-	-	-	-
AOB	contig_03403228	contig_03403228_25	24983	25193	-	bacteria	-	-	Uncharacterized protein	-
AOB	contig_03403228	contig_03403228_26	25462	25690	+	-	-	-	-	-
AOB	contig_03403228	contig_03403228_27	25742	25934	+	-	-	-	-	-
AOB	contig_03403228	contig_03403228_28	26029	26233	+	bacteria	-	-	HYPO	-
AOB	contig_03403228	contig_03403228_29	26229	26931	+	bacteria	-	-	Uncharacterized protein	-
AOB	contig_03403228	contig_03403228_30	27109	27517	+	-	-	-	-	-
AOB	contig_03403228	contig_03403228_31	27513	27723	+	-	-	-	-	-
AOB	contig_03403228	contig_03403228_32	27719	27965	-	-	-	-	-	-
AOB	contig_03403228	contig_03403228_33	27997	28834	-	virus	VOG10469	sp|P03698|VBET_LAMBD-Recombination-protein-bet	recombinase RecT	WP_018407897.1	recombinase RecT	Methylocystis rosea
AOB	contig_03403228	contig_03403228_34	28883	29105	-	bacteria	-	-	Uncharacterized protein	-
AOB	contig_03403228	contig_03403228_35	29106	29364	-	virus	VOG00405	REFSEQ-hypothetical-protein	HYPO	-
AOB	contig_03403228	contig_03403228_36	29360	30302	-	virus	VOG01132	sp|P03697|EXO_LAMBD-Exonuclease	YqaJ-like viral recombinase domain protein	OPX89081.1	YqaJ-like viral recombinase domain protein	Pelotomaculum sp. PtaB.Bin104
AOB	contig_03403228	contig_03403228_37	30298	30676	-	virus	-	-	Uncharacterized protein	YP_009812686.1	hypothetical protein HOU23_gp080	Microbacterium phage OneinaGillian
AOB	contig_03403228	contig_03403228_38	30713	31052	-	AOB	-	-	ANK_REP_REGION domain-containing protein	MBA3756207.1	hypothetical protein	Nitrosomonas sp.
AOB	contig_03403228	contig_03403228_39	31571	32576	+	bacteria	-	-	Uncharacterized protein	RLA66591.1	hypothetical protein DRQ88_06055	Epsilonproteobacteria bacterium
AOB	contig_03403228	contig_03403228_40	32575	32782	+	virus	VOG10775	REFSEQ-hypothetical-protein	HYPO	CDZ67646.1	Hypothetical protein NGAL_HAMBI2605_59270	Neorhizobium galegae bv. orientalis
AOB	contig_03403228	contig_03403228_41	32783	34172	+	virus	VOG02949	REFSEQ-hypothetical-protein	Type I restriction enzyme EcoKI subunit R	OPX89083.1	type I restriction enzyme EcoKI subunit R	Pelotomaculum sp. PtaB.Bin104
AOB	contig_03403228	contig_03403228_42	34172	34313	+	-	-	-	-	-
AOB	contig_03403228	contig_03403228_43	34375	34651	+	-	-	-	-	-
AOB	contig_03403228	contig_03403228_44	34647	34851	+	bacteria	-	-	DUF2384 domain-containing protein	-
AOB	contig_03403228	contig_03403228_45	34847	35057	+	-	-	-	-	-
AOB	contig_03403228	contig_03403228_46	35088	35397	+	-	-	-	-	-
AOB	contig_03403228	contig_03403228_47	35416	35779	+	virus	VOG00399	sp|Q9T1Q4|VP44_BPAPS-Putative-nuclease-p44	VRR-NUC domain-containing protein	NBS67789.1	VRR-NUC domain-containing protein	bacterium
AOB	contig_03403228	contig_03403228_48	35804	38138	+	virus	VOG21421	REFSEQ-virulence-associated-E-protein	Virulence-associated protein E	OPX89039.1	hypothetical protein A4E53_01647	Pelotomaculum sp. PtaB.Bin104
AOB	contig_03403228	contig_03403228_49	38522	38780	+	bacteria	-	-	DUF5681 domain-containing protein	MBI3044200.1	hypothetical protein	Betaproteobacteria bacterium
AOB	contig_03403228	contig_03403228_50	38812	39052	+	-	-	-	-	-
AOB	contig_03403228	contig_03403228_51	39048	39228	+	-	-	-	-	-
AOB	contig_03403228	contig_03403228_52	39224	39515	+	-	-	-	-	-
AOB	contig_03403228	contig_03403228_53	39516	39684	+	-	-	-	-	-
AOB	contig_03403228	contig_03403228_54	39771	39966	+	-	-	-	-	-
AOB	contig_03403228	contig_03403228_55	39962	41432	+	bacteria	-	-	HYPO	WP_167255914.1	hypothetical protein	Dyella sp. SG562
AOB	contig_03403228	contig_03403228_56	41494	42073	+	virus	-	-	aspartyl/asparaginyl beta-hydroxylase domain-containing protein	CAB4164991.1	Aspartyl/asparaginy/proline hydroxylase	uncultured Caudovirales phage
AOB	contig_03403228	contig_03403228_57	42111	42522	+	virus	-	-	HYPO	CAB4165197.1	hypothetical protein UFOVP821_25	uncultured Caudovirales phage
AOB	contig_03403228	contig_03403228_58	42521	42854	+	-	-	-	-	-
AOB	contig_03403228	contig_03403228_59	43118	43550	-	-	-	-	-	-
AOB	contig_03403228	contig_03403228_60	43610	43832	-	-	-	-	-	-
AOB	contig_03403228	contig_03403228_61	43883	44225	-	-	-	-	-	-
NOB	contig_03489089	contig_03489089_1	811	1129	+	-	-	-	-	-
NOB	contig_03489089	contig_03489089_2	1128	1623	+	bacteria	-	-	Uncharacterized protein	NMD39147.1	hypothetical protein	Christensenellaceae bacterium
NOB	contig_03489089	contig_03489089_3	1689	1932	+	-	-	-	-	-
NOB	contig_03489089	contig_03489089_4	2173	2506	+	bacteria	-	-	Uncharacterized protein	NJM22275.1	hypothetical protein	Richelia sp. SM1_7_0
NOB	contig_03489089	contig_03489089_5	2513	2948	+	-	-	-	-	-
NOB	contig_03489089	contig_03489089_6	3133	3379	+	-	-	-	-	-
NOB	contig_03489089	contig_03489089_7	3460	3772	+	bacteria	-	-	DUF4241 domain-containing protein	-
NOB	contig_03489089	contig_03489089_8	3782	3947	+	bacteria	-	-	Uncharacterized protein	-
NOB	contig_03489089	contig_03489089_9	3946	4138	+	-	-	-	-	-
NOB	contig_03489089	contig_03489089_10	4145	4397	+	-	-	-	-	-
NOB	contig_03489089	contig_03489089_11	4612	5218	+	-	-	-	-	-
NOB	contig_03489089	contig_03489089_12	5288	5660	+	bacteria	-	-	Holliday junction resolvase RuvC	-
NOB	contig_03489089	contig_03489089_13	5656	6202	-	bacteria	-	-	Uncharacterized protein	-
NOB	contig_03489089	contig_03489089_14	6198	8241	-	-	-	-	-	-
NOB	contig_03489089	contig_03489089_15	8240	10316	-	-	-	-	-	-
NOB	contig_03489089	contig_03489089_16	10321	10933	-	bacteria	-	-	PAX-interacting protein 1	-
NOB	contig_03489089	contig_03489089_17	10942	11278	-	ARC	-	-	Uncharacterized protein	RLF65236.1	hypothetical protein DRN30_04405	Thermoplasmata archaeon
NOB	contig_03489089	contig_03489089_18	11274	14100	-	ARC	-	-	Phage-tail_3 domain-containing protein	RLF65237.1	hypothetical protein DRN30_04410	Thermoplasmata archaeon
NOB	contig_03489089	contig_03489089_19	14099	15110	-	ARC	-	-	Uncharacterized protein	RLF65238.1	hypothetical protein DRN30_04415, partial	Thermoplasmata archaeon
NOB	contig_03489089	contig_03489089_20	15284	15695	-	-	-	-	-	-
NOB	contig_03489089	contig_03489089_21	15705	16008	-	-	-	-	-	-
NOB	contig_03489089	contig_03489089_22	16100	16280	-	-	-	-	-	-
NOB	contig_03489089	contig_03489089_23	16451	17483	-	bacteria	-	-	HYPO	-
NOB	contig_03489089	contig_03489089_24	17496	18105	-	bacteria	-	-	HYPO	-
NOB	contig_03489089	contig_03489089_25	18115	18808	-	bacteria	-	-	HYPO	WP_180572401.1	hypothetical protein	Agrobacterium vitis
NOB	contig_03489089	contig_03489089_26	18817	19498	-	bacteria	-	-	Uncharacterized protein	HDZ25434.1	hypothetical protein	Candidatus Aminicenantes bacterium
NOB	contig_03489089	contig_03489089_27	19505	19832	-	NOB	-	-	Uncharacterized protein	TAL08336.1	hypothetical protein EPO02_13215	Nitrospirae bacterium
NOB	contig_03489089	contig_03489089_28	19848	20226	-	-	-	-	-	-
NOB	contig_03489089	contig_03489089_29	20236	21484	-	NOB	-	-	Uncharacterized protein	TAL08337.1	hypothetical protein EPO02_13220	Nitrospirae bacterium
NOB	contig_03489089	contig_03489089_30	21490	22585	-	NOB	-	-	Uncharacterized protein	TAL08338.1	hypothetical protein EPO02_13225	Nitrospirae bacterium
NOB	contig_03489089	contig_03489089_31	22615	24769	-	NOB	-	-	Portal protein	TAL08316.1	hypothetical protein EPO02_13240, partial	Nitrospirae bacterium
NOB	contig_03489089	contig_03489089_32	24769	25186	-	-	-	-	-	-
NOB	contig_03489089	contig_03489089_33	25241	26762	+	virus	VOG09810	sp|P17312|TERL_BPT4-Terminase,-large-subunit	Terminase_6 domain-containing protein	TAL08314.1	hypothetical protein EPO02_13230, partial	Nitrospirae bacterium
NOB	contig_03489089	contig_03489089_34	26978	27938	+	bacteria	-	-	DUF6017 domain-containing protein	-
NOB	contig_03489089	contig_03489089_35	28013	28304	+	-	-	-	-	-
NOB	contig_03489089	contig_03489089_36	28326	28620	+	-	-	-	-	-
NOB	contig_03489089	contig_03489089_37	28724	28898	+	-	-	-	-	-
NOB	contig_03489089	contig_03489089_38	28897	29245	+	-	-	-	-	-
NOB	contig_03489089	contig_03489089_39	29264	29441	+	-	-	-	-	-
NOB	contig_03489089	contig_03489089_40	29440	29728	+	-	-	-	-	-
NOB	contig_03489089	contig_03489089_41	29727	30000	+	-	-	-	-	-
NOB	contig_03489089	contig_03489089_42	30037	30556	+	virus	VOG01076	sp|O87331|RELA_CORGL-GTP-pyrophosphokinase	HD domain-containing protein	HEA10366.1	HD domain-containing protein	archaeon
NOB	contig_03489089	contig_03489089_43	30552	30771	+	-	-	-	-	-
NOB	contig_03489089	contig_03489089_44	30832	31285	+	bacteria	-	-	HYPO	-
NOB	contig_03489089	contig_03489089_45	31294	31762	+	bacteria	-	-	HYPO	-
NOB	contig_03489089	contig_03489089_46	31985	32195	+	-	-	-	-	-
NOB	contig_03489089	contig_03489089_47	32191	32548	+	-	-	-	-	-
NOB	contig_03489089	contig_03489089_48	32681	32948	+	-	-	-	-	-
NOB	contig_03489089	contig_03489089_49	32950	33196	+	-	-	-	-	-
NOB	contig_03489089	contig_03489089_50	33296	33518	+	-	-	-	-	-
NOB	contig_03489089	contig_03489089_51	33591	33744	+	-	-	-	-	-
NOB	contig_03489089	contig_03489089_52	33783	34554	-	bacteria	-	-	Tail protein	MAC52141.1	hypothetical protein	Gimesia sp.
NOB	contig_03489089	contig_03489089_53	34597	34792	-	-	-	-	-	-
NOB	contig_03489089	contig_03489089_54	34854	34989	-	-	-	-	-	-
NOB	contig_03489089	contig_03489089_55	35075	35681	-	bacteria	-	-	Uncharacterized protein	RIZ67236.1	hypothetical protein D0531_00370	Methylococcales bacterium
NOB	contig_03489089	contig_03489089_56	35891	36290	-	-	-	-	-	-
NOB	contig_03489089	contig_03489089_57	36286	36613	-	-	-	-	-	-
NOB	contig_03489089	contig_03489089_58	36622	36811	-	-	-	-	-	-
NOB	contig_03489089	contig_03489089_59	36887	37253	-	-	-	-	-	-
NOB	contig_03489089	contig_03489089_60	37254	37524	-	bacteria	-	-	RHH_1 domain-containing protein	-
NOB	contig_03489089	contig_03489089_61	37520	38303	-	virus	VOG10286	sp|P07620|PARA_ECOLX-Plasmid-partition-protein-A	AAA domain-containing protein	PCI93005.1	hypothetical protein COB11_06105	Candidatus Aerophobetes bacterium
AOB	contig_04095640	contig_04095640_1	1	496	-	-	-	-	-	-
AOB	contig_04095640	contig_04095640_2	492	612	-	-	-	-	-	-
AOB	contig_04095640	contig_04095640_3	772	1006	-	-	-	-	-	-
AOB	contig_04095640	contig_04095640_4	1019	1274	-	-	-	-	-	-
AOB	contig_04095640	contig_04095640_5	1374	1839	-	virus	VOG00953	REFSEQ-hypothetical-protein	HNH endonuclease	WP_090693390.1	HNH endonuclease	Nitrosomonas sp. Nm34
AOB	contig_04095640	contig_04095640_6	1891	2341	-	virus	VOG01079	sp|Q01034|DUT_SHV21-Deoxyuridine-5'-triphosphate-nucleotidohydrolase	dUTP diphosphatase	WP_072766930.1	dUTP diphosphatase	Nitrosospira sp. Nsp11
AOB	contig_04095640	contig_04095640_7	2418	2700	-	-	-	-	-	-
AOB	contig_04095640	contig_04095640_8	2909	3749	-	virus	VOG10070	REFSEQ-hypothetical-protein	DNA binding domain protein	YP_009794135.1	DNA binding domain protein	Bordetella phage MW2
AOB	contig_04095640	contig_04095640_9	3825	5829	-	virus	VOG00029	sp|O64235|DPOL_BPMD2-DNA-polymerase	DNA polymerase A	AZF88125.1	DNA polymerase A	Microcystis phage Me-ZS1
AOB	contig_04095640	contig_04095640_10	5825	6278	-	virus	VOG11668	REFSEQ-hypothetical-protein	HYPO	WP_190677316.1	hypothetical protein	Nostoc sp. FACHB-190
AOB	contig_04095640	contig_04095640_11	6274	7255	-	virus	VOG00157	sp|P9WNU1|DPO3B_MYCTU-Beta-sliding-clamp	Putative DNA polymerase III beta subunit	AZF88124.1	putative DNA polymerase III beta subunit	Microcystis phage Me-ZS1
AOB	contig_04095640	contig_04095640_12	7255	8167	-	virus	VOG00767	sp|Q8QL48|Y306_SIRV1-Uncharacterized-protein-306	queuine tRHA-ribosyltransferase	TXH16390.1	hypothetical protein E6R03_05575	Hyphomicrobiaceae bacterium
AOB	contig_04095640	contig_04095640_13	8163	8388	-	bacteria	-	-	DksA C4-type domain-containing protein	-
AOB	contig_04095640	contig_04095640_14	8384	9341	-	virus	VOG00911	sp|Q2Y6B3|GCH1_NITMU-GTP-cyclohydrolase-1	GTP cyclohydrolase I	ARB11178.1	putative GTP cyclohydrolase	Pseudomonas phage JG054
AOB	contig_04095640	contig_04095640_15	9337	9883	-	virus	VOG01126	sp|Q1RHI6|QUED_RICBR-6-carboxy-5,6,7,8-tetrahydropterin-synthase	6-pyruvoyl tetrahydropterin synthase protein	QIG73288.1	6-pyruvoyl tetrahydropterin synthase protein	Rhizobium phage RHph_N17
AOB	contig_04095640	contig_04095640_16	9879	10659	-	virus	VOG00684	sp|A4XFR8|QUEC_CALS8-7-cyano-7-deazaguanine-synthase	7-cyano-7-deazaguanine synthase QueC	TXH16388.1	7-cyano-7-deazaguanine synthase QueC	Hyphomicrobiaceae bacterium
AOB	contig_04095640	contig_04095640_17	10674	11406	-	virus	VOG03363	sp|Q9ZCV2|QUEE_RICPR-7-carboxy-7-deazaguanine-synthase	7-carboxy-7-deazaguanine synthase	QDB70840.1	7-carboxy-7-deazaguanine synthase	Pseudomonas virus PBPA162
AOB	contig_04095640	contig_04095640_18	11500	11866	-	virus	VOG15039	REFSEQ-hypothetical-protein	HYPO	YP_009126586.1	hypothetical protein VC55_gp28	Vibrio phage VpKK5
AOB	contig_04095640	contig_04095640_19	11944	12598	-	virus	VOG01538	REFSEQ-hypothetical-protein	Uncharacterized protein	-
AOB	contig_04095640	contig_04095640_20	12645	13272	-	virus	VOG04166	REFSEQ-hypothetical-protein	HYPO P6F36_gp53	WP_160488284.1	hypothetical protein	Pseudomonas sp. R-28-1W-6
AOB	contig_04095640	contig_04095640_21	13660	15238	-	virus	VOG02949	REFSEQ-hypothetical-protein	DNA helicae	QFR59671.1	DNA helicase	Pseudomonas phage Quinobequin-P09
AOB	contig_04095640	contig_04095640_22	15237	15414	-	-	-	-	-	-
AOB	contig_04095640	contig_04095640_23	15417	15717	-	-	-	-	-	-
AOB	contig_04095640	contig_04095640_24	15998	16898	-	virus	VOG01196	sp|Q8QL42|Y207_SIRV1-Uncharacterized-protein-207	HYPO P6F36_gp01	MBF1762638.1	hypothetical protein	Veillonella sp.
AOB	contig_04095640	contig_04095640_25	17025	17511	-	AOB	-	-	HYPO	WP_090369186.1	hypothetical protein	Nitrosospira sp. Nl5
AOB	contig_04095640	contig_04095640_26	17507	17660	-	-	-	-	-	-
AOB	contig_04095640	contig_04095640_27	17856	18618	-	virus	VOG00253	REFSEQ-hypothetical-protein	HYPO P6F36_gp04	QBF29256.1	hypothetical protein	Microcystis phage Me-ZS1
AOB	contig_04095640	contig_04095640_28	18617	19301	-	virus	VOG00519	sp|O31907|YORG_BACSU-SPBc2-prophage-derived-uncharacterized-protein-YorG	ATPase	PZN25880.1	AAA family ATPase	Proteobacteria bacterium
AOB	contig_04095640	contig_04095640_29	19297	19849	-	virus	VOG12889	REFSEQ-hypothetical-protein	HYPO P6F36_gp07	YP_009126574.1	hypothetical protein VC55_gp17	Vibrio phage VpKK5
AOB	contig_04095640	contig_04095640_30	19845	19977	-	-	-	-	-	-
AOB	contig_04095640	contig_04095640_31	20064	20328	+	virus	VOG03179	REFSEQ-hypothetical-protein	DNA-binding domain protein	-
AOB	contig_04095640	contig_04095640_32	20335	22531	+	virus	VOG01424	REFSEQ-hypothetical-protein	DNA primase/helicase	AZF88180.1	DNA primase/helicase	Microcystis phage Me-ZS1
AOB	contig_04095640	contig_04095640_33	22766	22946	-	-	-	-	-	-
AOB	contig_04095640	contig_04095640_34	22947	23067	-	-	-	-	-	-
AOB	contig_04095640	contig_04095640_35	23065	23473	+	-	-	-	-	-
AOB	contig_04095640	contig_04095640_36	23583	24018	+	virus	VOG00479	sp|O48499|D14_BPT5-Protein-D14	Endonuclease	MBG89581.1	hypothetical protein	Verrucomicrobiales bacterium
AOB	contig_04095640	contig_04095640_37	24100	24490	+	bacteria	-	-	Uncharacterized protein	-
AOB	contig_04095640	contig_04095640_38	24650	25151	+	virus	VOG02869	sp|P68928|TERS_BPSF6-Terminase-small-subunit	HYPO	PWB21332.1	terminase	Comamonas sp. JNW
AOB	contig_04095640	contig_04095640_39	25469	26750	+	virus	VOG09810	sp|P17312|TERL_BPT4-Terminase,-large-subunit	terminase large subunit	WP_032954935.1	terminase family protein	Bordetella hinzii
AOB	contig_04095640	contig_04095640_40	26804	28178	+	virus	VOG00213	sp|Q05220|PORTL_BPML5-Portal-protein	DUF4055 domain-containing protein	OGB23343.1	hypothetical protein A3I66_01370	Burkholderiales bacterium RIFCSPLOWO2_02_FULL_57_36
AOB	contig_04095640	contig_04095640_41	28177	28417	+	-	-	-	-	-
AOB	contig_04095640	contig_04095640_42	28420	28654	+	bacteria	-	-	HYPO	WP_043345187.1	hypothetical protein	Cupriavidus basilensis
AOB	contig_04095640	contig_04095640_43	28650	28848	-	-	-	-	-	-
AOB	contig_04095640	contig_04095640_44	28913	29135	-	-	-	-	-	-
AOB	contig_04095640	contig_04095640_45	29213	30281	+	virus	VOG24326	REFSEQ-hypothetical-protein	phage minor head protein	WP_105532476.1	hypothetical protein	Solimicrobium silvestre
AOB	contig_04095640	contig_04095640_46	30376	31153	+	virus	VOG02666	REFSEQ-hypothetical-protein	HYPO	KVD71798.1	hypothetical protein WI89_00830	Burkholderia ubonensis
AOB	contig_04095640	contig_04095640_47	31278	32541	+	virus	VOG00241	sp|P19727|CAPSB_BPT7-Minor-capsid-protein	P22 coat-protein 5 family protein	RZJ12066.1	P22 coat - protein 5 family protein	Rubrivivax sp.
AOB	contig_04095640	contig_04095640_48	32608	32839	+	bacteria	-	-	HeH/LEM domain-containing protein	-
AOB	contig_04095640	contig_04095640_49	32862	33330	+	bacteria	-	-	Uncharacterized protein	MBA2706316.1	hypothetical protein	Gemmatimonadaceae bacterium
AOB	contig_04095640	contig_04095640_50	33340	33811	+	bacteria	-	-	Uncharacterized protein	KFB66188.1	hypothetical protein CAPSK01_004557	Candidatus Accumulibacter sp. SK-01
AOB	contig_04095640	contig_04095640_51	33820	34267	+	bacteria	-	-	Uncharacterized protein	OHD23482.1	hypothetical protein A2Y38_19100	Spirochaetes bacterium GWB1_59_5
AOB	contig_04095640	contig_04095640_52	34979	35813	-	bacteria	-	-	mucin-5B-like	-
AOB	contig_04095640	contig_04095640_53	35942	36251	+	virus	VOG10607	REFSEQ-hypothetical-protein	HYPO	-
AOB	contig_04095640	contig_04095640_54	36252	36765	+	virus	VOG01154	REFSEQ-hypothetical-protein	HYPO	WP_105532481.1	hypothetical protein	Solimicrobium silvestre
AOB	contig_04095640	contig_04095640_55	37008	37401	+	virus	VOG00089	REFSEQ-hypothetical-protein	HYPO	WP_072595671.1	hypothetical protein	Tardibacter chloracetimidivorans
AOB	contig_04095640	contig_04095640_56	37397	37832	+	virus	VOG01487	REFSEQ-hypothetical-protein	HYPO	WP_145646770.1	hypothetical protein	Massilia lurida
AOB	contig_04095640	contig_04095640_57	37828	38224	+	virus	VOG00290	REFSEQ-hypothetical-protein	Uncharacterized protein	OQB97344.1	hypothetical protein BWX80_04132	Candidatus Hydrogenedentes bacterium ADurb.Bin101
AOB	contig_04095640	contig_04095640_58	38283	39498	+	virus	VOG00513	REFSEQ-hypothetical-protein	phage tail tube protein	WP_116988817.1	hypothetical protein	Duganella sp. BJB475
AOB	contig_04095640	contig_04095640_59	39545	39974	+	bacteria	-	-	HYPO	PIP01785.1	hypothetical protein COX55_09040	Zetaproteobacteria bacterium CG23_combo_of_CG06-09_8_20_14_all_54_7
AOB	contig_04095640	contig_04095640_60	40093	40330	+	bacteria	-	-	Uncharacterized protein	-
AOB	contig_04095640	contig_04095640_61	40326	44265	+	AOB	-	-	HYPO	WP_107692600.1	hypothetical protein	Nitrosospira sp. Nsp2
AOB	contig_04095640	contig_04095640_62	44261	45176	+	virus	VOG04661	REFSEQ-hypothetical-protein	HYPO	WP_107692601.1	hypothetical protein	Nitrosospira sp. Nsp2
AOB	contig_04095640	contig_04095640_63	45175	46399	+	AOB	-	-	phage tail protein	WP_107692602.1	tail fiber protein	Nitrosospira sp. Nsp2
AOB	contig_04095640	contig_04095640_64	46405	46903	+	virus	VOG04924	REFSEQ-hypothetical-protein	HYPO	WP_107692603.1	hypothetical protein	Nitrosospira sp. Nsp2
AOB	contig_04095640	contig_04095640_65	46904	48731	+	virus	-	-	Uncharacterized protein	ASJ79271.1	putative membrane-anshored cell surface protein	Curvibacter phage P26059A
AOB	contig_04095640	contig_04095640_66	48768	48987	+	-	-	-	-	-
AOB	contig_04095640	contig_04095640_67	49000	49324	+	AOB	-	-	MULTISPECIES: HYPO	ODT74374.1	hypothetical protein ABS69_12225	Nitrosomonadales bacterium SCN 54-20
AOB	contig_04095640	contig_04095640_68	49324	49639	+	-	-	-	-	-
AOB	contig_04095640	contig_04095640_69	49639	49843	+	bacteria	-	-	HYPO	-
AOB	contig_04095640	contig_04095640_70	49839	50280	+	virus	VOG00308	sp|P16009|BP5_BPT4-Baseplate-central-spike-complex-protein-gp5	Lysozyme	OIP67758.1	hypothetical protein AUK43_18475	Oscillatoriales cyanobacterium CG2_30_40_61
AOB	contig_04095640	contig_04095640_71	50276	50543	+	-	-	-	-	-
AOB	contig_04095640	contig_04095640_72	50539	51118	+	virus	VOG01059	sp|P00726|SPAN1_LAMBD-Spanin,-inner-membrane-subunit	HYPO	-
AOB	contig_04095640	contig_04095640_73	51114	52152	+	bacteria	-	-	Glycos_transf_1 domain-containing protein	PPD53436.1	hypothetical protein CTY12_04970	Methylotenera sp.
AOB	contig_04095640	contig_04095640_74	52148	52430	-	AOB	-	-	HYPO	WP_072766198.1	hypothetical protein	Nitrosospira sp. Nsp11
AOB	contig_04095640	contig_04095640_75	52690	52948	-	virus	VOG03104	REFSEQ-hypothetical-protein	HYPO	WP_124646229.1	hypothetical protein	Burkholderia sp. Bp8990
AOB	contig_04095640	contig_04095640_76	52944	53184	-	-	-	-	-	-
AOB	contig_04221624	contig_04221624_1	48	198	-	-	-	-	-	-
AOB	contig_04221624	contig_04221624_2	194	437	-	-	-	-	-	-
AOB	contig_04221624	contig_04221624_3	436	1084	-	bacteria	-	-	Uncharacterized protein	PHS09372.1	hypothetical protein COA78_11975	Blastopirellula sp.
AOB	contig_04221624	contig_04221624_4	1080	1272	-	-	-	-	-	-
AOB	contig_04221624	contig_04221624_5	1268	1877	-	virus	VOG03422	REFSEQ-HNH-endonuclease	HNH nuclease domain-containing protein	HDZ25998.1	hypothetical protein	Candidatus Aminicenantes bacterium
AOB	contig_04221624	contig_04221624_6	1917	2196	-	virus	VOG23553	REFSEQ-hypothetical-protein	Uncharacterized protein	-
AOB	contig_04221624	contig_04221624_7	2362	2746	-	-	-	-	-	-
AOB	contig_04221624	contig_04221624_8	2742	2994	-	bacteria	-	-	Uncharacterized protein	TXG77606.1	hypothetical protein E6Q11_02435	Candidatus Dojkabacteria bacterium
AOB	contig_04221624	contig_04221624_9	3144	3768	+	AOB	-	-	helix-turn-helix transcriptional regulator	WP_097066544.1	MULTISPECIES: helix-turn-helix transcriptional regulator	Nitrosomonadaceae
AOB	contig_04221624	contig_04221624_10	3783	4227	-	bacteria	-	-	HNH endonuclease	WP_115023031.1	HNH endonuclease	Synechococcus sp. UW69
AOB	contig_04221624	contig_04221624_11	4223	4442	-	bacteria	-	-	HYPO	-
AOB	contig_04221624	contig_04221624_12	4855	5134	-	bacteria	-	-	Uncharacterized protein	MBF6571695.1	hypothetical protein	Candidatus Binataceae bacterium
AOB	contig_04221624	contig_04221624_13	5148	5574	-	virus	-	-	Uncharacterized protein	CAB4172611.1	hypothetical protein UFOVP937_31	uncultured Caudovirales phage
AOB	contig_04221624	contig_04221624_14	5570	5696	-	-	-	-	-	-
AOB	contig_04221624	contig_04221624_15	5788	6268	+	bacteria	-	-	HYPO	-
AOB	contig_04221624	contig_04221624_16	6416	7931	+	virus	VOG09810	sp|P17312|TERL_BPT4-Terminase,-large-subunit	Terminase	RJO61598.1	terminase	Dehalococcoidia bacterium
AOB	contig_04221624	contig_04221624_17	7973	8297	+	-	-	-	-	-
AOB	contig_04221624	contig_04221624_18	8297	9950	+	virus	VOG03064	sp|P03728|PORTL_BPT7-Portal-protein	portal protein	WP_097066534.1	MULTISPECIES: phage head-tail adapter protein	Nitrosomonadaceae
AOB	contig_04221624	contig_04221624_19	10038	10209	+	bacteria	-	-	HYPO	WP_175012198.1	hypothetical protein	Burkholderia lata
AOB	contig_04221624	contig_04221624_20	10225	11131	+	bacteria	-	-	HYPO	MBL0245964.1	hypothetical protein	Rhodoferax sp.
AOB	contig_04221624	contig_04221624_21	11404	12301	+	virus	VOG02562	REFSEQ-hypothetical-protein	phage capsid protein	WP_143860892.1	MULTISPECIES: hypothetical protein	Nitrosomonadaceae
AOB	contig_04221624	contig_04221624_22	12310	12829	+	AOB	-	-	HYPO	WP_097066529.1	MULTISPECIES: hypothetical protein	Nitrosomonadaceae
AOB	contig_04221624	contig_04221624_23	12836	13040	+	-	-	-	-	-
AOB	contig_04221624	contig_04221624_24	13056	13692	+	bacteria	-	-	Uncharacterized protein	-
AOB	contig_04221624	contig_04221624_25	13795	14401	+	virus	VOG00756	REFSEQ-hypothetical-protein	HYPO	WP_152494992.1	hypothetical protein	Paraburkholderia kururiensis
AOB	contig_04221624	contig_04221624_26	14489	14966	+	virus	VOG03548	REFSEQ-hypothetical-protein	HYPO	WP_097066521.1	MULTISPECIES: hypothetical protein	Nitrosomonadaceae
AOB	contig_04221624	contig_04221624_27	14965	17494	+	virus	VOG04095	REFSEQ-hypothetical-protein	HYPO	TXG77627.1	hypothetical protein E6Q11_02540	Candidatus Dojkabacteria bacterium
AOB	contig_04221624	contig_04221624_28	17490	17892	+	bacteria	-	-	N-acetyltransferase	WP_104668699.1	GNAT family acetyltransferase	Ensifer adhaerens
AOB	contig_04221624	contig_04221624_29	17892	18432	+	virus	VOG02280	REFSEQ-hypothetical-protein	HYPO	WP_097066518.1	MULTISPECIES: hypothetical protein	Nitrosomonadaceae
AOB	contig_04221624	contig_04221624_30	18431	19928	+	bacteria	-	-	HYPO	RME94049.1	hypothetical protein D6773_19965, partial	Alphaproteobacteria bacterium
AOB	contig_04221624	contig_04221624_31	19932	23445	+	virus	VOG16361	REFSEQ-hypothetical-protein	HYPO	WP_097066516.1	MULTISPECIES: hypothetical protein	Nitrosomonadaceae
AOB	contig_04221624	contig_04221624_32	23475	24984	+	virus	VOG11764	REFSEQ-tail-fiber	Uncharacterized protein	CAB4147553.1	hypothetical protein UFOVP512_32	uncultured Caudovirales phage
AOB	contig_04221624	contig_04221624_33	24987	25182	+	-	-	-	-	-
AOB	contig_04221624	contig_04221624_34	25178	25349	+	-	-	-	-	-
AOB	contig_04221624	contig_04221624_35	25345	25837	+	virus	VOG00246	REFSEQ-hypothetical-protein	-	-
AOB	contig_04221624	contig_04221624_36	25837	27064	+	virus	VOG00503	REFSEQ-hypothetical-protein	archeal DNA polymerase iI	CAB4121309.1	hypothetical protein UFOVP13_10	uncultured Caudovirales phage
AOB	contig_04221624	contig_04221624_37	27076	27271	+	-	-	-	-	-
AOB	contig_04221624	contig_04221624_38	27271	27715	+	bacteria	-	-	Peptidase M15	TXH19809.1	peptidase M15	Hyphomicrobiaceae bacterium
AOB	contig_04221624	contig_04221624_39	27717	28134	+	virus	VOG21016	REFSEQ-hypothetical-protein	Holin of 3TMs, for gene-transfer release	CAB4214897.1	Holin of 3TMs, for gene-transfer release	uncultured Caudovirales phage
AOB	contig_04221624	contig_04221624_40	28130	28370	+	-	-	-	-	-
AOB	contig_04221624	contig_04221624_41	28453	30010	+	bacteria	-	-	Right-handed parallel beta-helix repeat-containing protein	WP_182575879.1	right-handed parallel beta-helix repeat-containing protein	Aminobacter ciceronei
AOB	contig_04221624	contig_04221624_42	30006	30729	-	bacteria	-	-	Methyltransferase domain-containing protein	MBK7950071.1	methyltransferase domain-containing protein	Deltaproteobacteria bacterium
AOB	contig_04221624	contig_04221624_43	30927	32100	-	virus	VOG00041	sp|O10330|VLF1_NPVOP-Very-late-expression-factor-1	integrase family protein	WP_097066509.1	MULTISPECIES: integrase family protein	Nitrosomonadaceae
AOB	contig_04221624	contig_04221624_44	32099	32672	-	bacteria	-	-	Outer membrane protein OmpA-like transmembrane domain-containing protein	TMH91243.1	hypothetical protein E6H44_06340	Betaproteobacteria bacterium
AOB	contig_04221624	contig_04221624_45	32912	33101	-	bacteria	-	-	MULTISPECIES: helix-turn-helix domain-containing protein	WP_169742644.1	helix-turn-helix domain-containing protein	Paraburkholderia ferrariae
AOB	contig_04221624	contig_04221624_46	33097	35290	-	virus	VOG18148	REFSEQ-DNA-primase	bifunctional DNA primase/polymerase	WP_097066755.1	MULTISPECIES: bifunctional DNA primase/polymerase	Nitrosomonadaceae
AOB	contig_04221624	contig_04221624_47	35470	37522	-	virus	VOG04652	sp|Q9T1Q3|DPOL_BPAPS-Probable-DNA-polymerase	DNA polymerase	WP_097066560.1	MULTISPECIES: hypothetical protein	Nitrosomonadaceae
AOB	contig_04221624	contig_04221624_48	37518	37710	-	-	-	-	-	-
AOB	contig_04221624	contig_04221624_49	37743	37923	-	bacteria	-	-	HYPO	PWG75044.1	hypothetical protein DF186_14750, partial	Enterococcus hirae
AOA	contig_04796110	contig_04796110_1	181	349	+	-	-	-	-	-
AOA	contig_04796110	contig_04796110_2	385	520	+	-	-	-	-	-
AOA	contig_04796110	contig_04796110_3	516	696	+	-	-	-	-	-
AOA	contig_04796110	contig_04796110_4	731	1028	+	-	-	-	-	-
AOA	contig_04796110	contig_04796110_5	1373	1808	+	-	-	-	-	-
AOA	contig_04796110	contig_04796110_6	1804	2089	+	-	-	-	-	-
AOA	contig_04796110	contig_04796110_7	2128	2395	+	-	-	-	-	-
AOA	contig_04796110	contig_04796110_8	2401	2530	+	-	-	-	-	-
AOA	contig_04796110	contig_04796110_9	2683	3010	+	-	-	-	-	-
AOA	contig_04796110	contig_04796110_10	3006	3381	+	bacteria	-	-	HYPO	-
AOA	contig_04796110	contig_04796110_11	3377	3713	+	-	-	-	-	-
AOA	contig_04796110	contig_04796110_12	3788	4004	+	-	-	-	-	-
AOA	contig_04796110	contig_04796110_13	4193	4472	+	-	-	-	-	-
AOA	contig_04796110	contig_04796110_14	4559	4733	+	-	-	-	-	-
AOA	contig_04796110	contig_04796110_15	4826	5171	+	-	-	-	-	-
AOA	contig_04796110	contig_04796110_16	5167	5293	+	-	-	-	-	-
AOA	contig_04796110	contig_04796110_17	5289	5487	+	-	-	-	-	-
AOA	contig_04796110	contig_04796110_18	5488	5737	+	-	-	-	-	-
AOA	contig_04796110	contig_04796110_19	5733	5853	+	-	-	-	-	-
AOA	contig_04796110	contig_04796110_20	5854	6046	+	-	-	-	-	-
AOA	contig_04796110	contig_04796110_21	6042	7713	+	virus	VOG08045	sp|Q5XK83|MCM4A_XENLA-DNA-replication-licensing-factor-mcm4-A	Minichromosome maintenance protein MCM	MBC8157634.1	minichromosome maintenance protein MCM	Armatimonadetes bacterium
AOA	contig_04796110	contig_04796110_22	7709	7901	+	-	-	-	-	-
AOA	contig_04796110	contig_04796110_23	8031	8391	+	-	-	-	-	-
AOA	contig_04796110	contig_04796110_24	8392	8563	+	-	-	-	-	-
AOA	contig_04796110	contig_04796110_25	8659	9151	+	virus	VOG01116	sp|P51715|YO13_BPHC1-Uncharacterized-adenine-specific-methylase	DNA N-6-adenine-methyltransferase	TVL96981.1	adenine methyltransferase	Candidatus Brocadia sp. WS118
AOA	contig_04796110	contig_04796110_26	9147	9261	+	-	-	-	-	-
AOA	contig_04796110	contig_04796110_27	9257	9437	+	-	-	-	-	-
AOA	contig_04796110	contig_04796110_28	9524	9956	+	-	-	-	-	-
AOA	contig_04796110	contig_04796110_29	10177	11524	+	-	-	-	-	-
AOA	contig_04796110	contig_04796110_30	11603	11744	+	AOA	-	-	Uncharacterized protein	RPI82314.1	hypothetical protein EHM34_07105	Nitrosopumilales archaeon
AOA	contig_04796110	contig_04796110_31	12274	12406	+	-	-	-	-	-
AOA	contig_04796110	contig_04796110_32	12402	12576	+	-	-	-	-	-
AOA	contig_04796110	contig_04796110_33	12613	13051	+	-	-	-	-	-
AOA	contig_04796110	contig_04796110_34	13246	13438	+	-	-	-	-	-
AOA	contig_04796110	contig_04796110_35	13439	13622	+	-	-	-	-	-
AOA	contig_04796110	contig_04796110_36	13717	14041	+	-	-	-	-	-
AOA	contig_04796110	contig_04796110_37	14447	14564	+	-	-	-	-	-
AOA	contig_04796110	contig_04796110_38	14727	15285	+	bacteria	-	-	M48 family peptidase	-
AOA	contig_04796110	contig_04796110_39	15414	15579	+	-	-	-	-	-
AOA	contig_04796110	contig_04796110_40	15575	15830	+	-	-	-	-	-
AOA	contig_04796110	contig_04796110_41	15826	15949	+	-	-	-	-	-
AOA	contig_04796110	contig_04796110_42	15945	16155	+	-	-	-	-	-
AOA	contig_04796110	contig_04796110_43	16176	16458	+	-	-	-	-	-
AOA	contig_04796110	contig_04796110_44	16617	17010	+	-	-	-	-	-
AOA	contig_04796110	contig_04796110_45	17006	17237	+	-	-	-	-	-
AOA	contig_04796110	contig_04796110_46	17497	17650	+	-	-	-	-	-
AOA	contig_04796110	contig_04796110_47	17651	17771	+	-	-	-	-	-
AOA	contig_04796110	contig_04796110_48	17767	17899	+	-	-	-	-	-
AOA	contig_04796110	contig_04796110_49	18633	19080	+	AOA	-	-	Uncharacterized protein	NOJ33024.1	hypothetical protein	Candidatus Nitrosocosmicus sp.
AOA	contig_04796110	contig_04796110_50	19849	20437	+	bacteria	-	-	DNA (cytosine-5-)-methyltransferase	WP_115321725.1	DNA cytosine methyltransferase	Mycolicibacterium aichiense
AOA	contig_04796110	contig_04796110_51	20510	20753	+	-	-	-	-	-
AOA	contig_04796110	contig_04796110_52	20802	22308	+	virus	VOG09810	sp|P17312|TERL_BPT4-Terminase,-large-subunit	Terminase_6 domain-containing protein	TLX87118.1	hypothetical protein E6K97_09405	Thaumarchaeota archaeon
AOA	contig_04796110	contig_04796110_53	22308	22710	+	-	-	-	-	-
AOA	contig_04796110	contig_04796110_54	22796	23066	+	-	-	-	-	-
AOA	contig_04796110	contig_04796110_55	23231	23567	+	-	-	-	-	-
AOA	contig_04796110	contig_04796110_56	23653	24058	+	AOA	-	-	-	TLX90877.1	hypothetical protein E6K94_05515	Thaumarchaeota archaeon
AOA	contig_04796110	contig_04796110_57	24166	24346	+	-	-	-	-	-
AOA	contig_04796110	contig_04796110_58	24481	25372	+	bacteria	-	-	Metallophos domain-containing protein	-
AOA	contig_04796110	contig_04796110_59	25519	25750	+	-	-	-	-	-
AOA	contig_04796110	contig_04796110_60	25903	26104	+	-	-	-	-	-
AOA	contig_04796110	contig_04796110_61	26151	27690	+	-	-	-	-	-
AOA	contig_04796110	contig_04796110_62	27689	28313	+	-	-	-	-	-
AOA	contig_04796110	contig_04796110_63	28542	28818	-	bacteria	-	-	MtN3 and saliva related transmembrane protein	THB68335.1	hypothetical protein D6E12_06750	Desulfovibrio sp.
AOA	contig_04796110	contig_04796110_64	29644	29857	+	-	-	-	-	-
AOA	contig_04796110	contig_04796110_65	29889	31044	+	-	-	-	-	-
AOA	contig_04796110	contig_04796110_66	31046	31556	+	-	-	-	-	-
AOA	contig_04796110	contig_04796110_67	31570	32740	+	-	-	-	-	-
AOA	contig_04796110	contig_04796110_68	32795	33497	+	-	-	-	-	-
AOA	contig_04796110	contig_04796110_69	33530	33884	+	bacteria	-	-	M48 family peptidase	-
AOA	contig_04796110	contig_04796110_70	33883	34066	+	-	-	-	-	-
AOA	contig_04796110	contig_04796110_71	34418	35258	+	-	-	-	-	-
AOA	contig_04796110	contig_04796110_72	35279	35537	+	-	-	-	-	-
AOA	contig_04796110	contig_04796110_73	35568	35967	+	-	-	-	-	-
AOA	contig_04796110	contig_04796110_74	35963	36506	+	-	-	-	-	-
AOA	contig_04796110	contig_04796110_75	36773	37283	+	virus	VOG13841	REFSEQ-hypothetical-protein	Uncharacterized protein	NOJ28233.1	hypothetical protein	Nitrososphaera sp.
AOA	contig_04796110	contig_04796110_76	37410	37662	-	-	-	-	-	-
AOA	contig_04796110	contig_04796110_77	37714	41122	+	bacteria	-	-	uncharacterized protein LOC127908184 isoform X3	TXH51460.1	hypothetical protein E6Q97_18365	Desulfurellales bacterium
AOA	contig_04796110	contig_04796110_78	41160	41637	+	-	-	-	-	-
AOA	contig_04796110	contig_04796110_79	41636	42080	+	bacteria	-	-	TolC family protein	-
AOA	contig_04796110	contig_04796110_80	42079	42370	+	-	-	-	-	-
AOA	contig_04796110	contig_04796110_81	42406	42724	+	-	-	-	-	-
AOA	contig_04796110	contig_04796110_82	42761	43373	+	-	-	-	-	-
AOA	contig_04796110	contig_04796110_83	43372	43570	+	-	-	-	-	-
AOA	contig_04796110	contig_04796110_84	43690	44620	+	bacteria	-	-	-	TVM01933.1	hypothetical protein CV087_10190, partial	Candidatus Brocadia sp. WS118
AOA	contig_04796110	contig_04796110_85	44659	45019	+	-	-	-	-	-
AOA	contig_04796110	contig_04796110_86	45038	45320	+	-	-	-	-	-
AOA	contig_04796110	contig_04796110_87	45316	45700	+	-	-	-	-	-
AOA	contig_04796110	contig_04796110_88	45709	49225	+	bacteria	-	-	HYPO	-
AOA	contig_04796110	contig_04796110_89	49224	50973	+	bacteria	-	-	-	TVM01215.1	hypothetical protein CV087_11160	Candidatus Brocadia sp. WS118
AOA	contig_04796110	contig_04796110_90	50978	51755	+	-	-	-	-	-
AOA	contig_04796110	contig_04796110_91	51756	53460	+	bacteria	-	-	T9SS type A sorting domain-containing protein	-
AOA	contig_04796110	contig_04796110_92	53493	54414	+	bacteria	-	-	HYPO	-
AOA	contig_04796110	contig_04796110_93	54431	54647	+	-	-	-	-	-
AOA	contig_04796110	contig_04796110_94	54646	57214	+	virus	VOG06301	REFSEQ-hypothetical-protein	LamG-like jellyroll fold domain-containing protein	TLY02119.1	hypothetical protein E6K92_06895	Thaumarchaeota archaeon
AOA	contig_04796110	contig_04796110_95	57210	57441	-	-	-	-	-	-
AOA	contig_04796110	contig_04796110_96	57456	58989	+	bacteria	-	-	Fibronectin type III domain-containing protein	TVM02443.1	hypothetical protein CV087_09605, partial	Candidatus Brocadia sp. WS118
AOA	contig_04796110	contig_04796110_97	59073	60339	+	AOA	-	-	Metallophos domain-containing protein	TLX90198.1	hypothetical protein E6K94_08040	Thaumarchaeota archaeon
AOA	contig_04796110	contig_04796110_98	60335	61103	+	bacteria	-	-	-	TVM01113.1	hypothetical protein CV087_11315	Candidatus Brocadia sp. WS118
AOA	contig_04796110	contig_04796110_99	61193	61334	+	-	-	-	-	-
AOA	contig_04796110	contig_04796110_100	61330	61501	+	-	-	-	-	-
AOB	contig_05316088	contig_05316088_1	128	482	-	-	-	-	-	-
AOB	contig_05316088	contig_05316088_2	489	1287	-	virus	VOG02512	REFSEQ-DNA-binding-protein	ParB-like partition protein	WP_015923932.1	ParB/RepB/Spo0J family partition protein	Halothermothrix orenii
AOB	contig_05316088	contig_05316088_3	2600	3113	+	bacteria	-	-	DUF1281_C domain-containing protein	-
AOB	contig_05316088	contig_05316088_4	3116	3356	+	-	-	-	-	-
AOB	contig_05316088	contig_05316088_5	3359	3557	+	-	-	-	-	-
AOB	contig_05316088	contig_05316088_6	3560	3779	+	-	-	-	-	-
AOB	contig_05316088	contig_05316088_7	3807	4083	-	-	-	-	-	-
AOB	contig_05316088	contig_05316088_8	4083	6462	-	virus	VOG24298	REFSEQ-gp32	phage/plasmid primase, P4 family	MBK7490914.1	hypothetical protein	Nitrosomonas sp.
AOB	contig_05316088	contig_05316088_9	6514	7942	+	virus	VOG04063	REFSEQ-SNF2-family-DNA-dependent-ATPase	DEAD/DEAH box helicase	MBK7490913.1	DEAD/DEAH box helicase	Nitrosomonas sp.
AOB	contig_05316088	contig_05316088_10	7953	8271	+	-	-	-	-	-
AOB	contig_05316088	contig_05316088_11	8267	8543	+	-	-	-	-	-
AOB	contig_05316088	contig_05316088_12	8539	9055	+	-	-	-	-	-
AOB	contig_05316088	contig_05316088_13	9051	9288	+	virus	VOG01912	REFSEQ-hypothetical-protein	DUF1843 domain-containing protein	-
AOB	contig_05316088	contig_05316088_14	9323	10073	+	virus	VOG11769	REFSEQ-hypothetical-protein	Uncharacterized protein	RLC04117.1	hypothetical protein DRI57_28550	Deltaproteobacteria bacterium
AOB	contig_05316088	contig_05316088_15	10127	10388	+	virus	VOG10775	REFSEQ-hypothetical-protein	HYPO	WP_084805311.1	hypothetical protein	Bradyrhizobium sp. NAS80.1
AOB	contig_05316088	contig_05316088_16	10409	11192	+	bacteria	-	-	Uncharacterized protein	XP_018264559.1	triacylglycerol lipase	Kwoniella dejecticola CBS 10117
AOB	contig_05316088	contig_05316088_17	11193	11424	+	-	-	-	-	-
AOB	contig_05316088	contig_05316088_18	11423	13004	+	bacteria	-	-	O-antigen ligase family protein	-
AOB	contig_05316088	contig_05316088_19	13029	13125	+	-	-	-	-	-
AOB	contig_05316088	contig_05316088_20	13121	14927	+	virus	VOG00029	sp|O64235|DPOL_BPMD2-DNA-polymerase	DNA polymerase I	RLD69355.1	hypothetical protein DRI98_10690	Bacteroidetes bacterium
AOB	contig_05316088	contig_05316088_21	15112	15469	+	-	-	-	-	-
AOB	contig_05316088	contig_05316088_22	15465	16887	+	bacteria	-	-	Uncharacterized protein	WP_162254679.1	hypothetical protein	Sphingomonas sp. Root241
AOB	contig_05316088	contig_05316088_23	16886	17198	+	bacteria	-	-	VRR-NUC domain-containing protein	-
AOB	contig_05316088	contig_05316088_24	17218	17452	-	-	-	-	-	-
AOB	contig_05316088	contig_05316088_25	17451	18042	-	bacteria	-	-	HYPO	MBE9526421.1	hypothetical protein	Proteobacteria bacterium
AOB	contig_05316088	contig_05316088_26	18140	18326	-	bacteria	-	-	DUF4398 domain-containing protein	-
AOB	contig_05316088	contig_05316088_27	18328	18742	-	bacteria	-	-	C40 family peptidase	MBK7892821.1	C40 family peptidase	Bdellovibrionales bacterium
AOB	contig_05316088	contig_05316088_28	18738	18921	-	-	-	-	-	-
AOB	contig_05316088	contig_05316088_29	18923	19346	-	-	-	-	-	-
AOB	contig_05316088	contig_05316088_30	19355	21251	-	virus	VOG23954	REFSEQ-autotransporter	Uncharacterized protein	OJX57678.1	hypothetical protein BGO89_06820	Candidatus Kapabacteria' thiocyanatum
AOB	contig_05316088	contig_05316088_31	21261	22698	-	virus	VOG01105	REFSEQ-tail-fiber-protein	Uncharacterized protein	MBK8159435.1	hypothetical protein	Rhodospirillaceae bacterium
AOB	contig_05316088	contig_05316088_32	22721	25202	-	bacteria	-	-	HYPO	RWN59627.1	hypothetical protein EOS00_19350	Mesorhizobium sp.
AOB	contig_05316088	contig_05316088_33	25201	26884	-	-	-	-	-	-
AOB	contig_05316088	contig_05316088_34	26883	29298	-	-	-	-	-	-
AOB	contig_05316088	contig_05316088_35	29301	29778	-	bacteria	-	-	Uncharacterized protein	-
AOB	contig_05316088	contig_05316088_36	29777	30179	-	bacteria	-	-	Uncharacterized protein	-
AOB	contig_05316088	contig_05316088_37	30213	32463	-	virus	VOG04095	REFSEQ-hypothetical-protein	HYPO	QDP53083.1	hypothetical protein Unbinned2350contig1001_8	Prokaryotic dsDNA virus sp.
AOB	contig_05316088	contig_05316088_38	32463	33021	-	virus	VOG03548	REFSEQ-hypothetical-protein	Uncharacterized protein	HGZ36903.1	hypothetical protein	Nitrospirae bacterium
AOB	contig_05316088	contig_05316088_39	33073	33535	-	bacteria	-	-	Uncharacterized protein	MBK8455658.1	hypothetical protein	Thiofilum sp.
AOB	contig_05316088	contig_05316088_40	33591	34530	-	virus	VOG02562	REFSEQ-hypothetical-protein	Uncharacterized protein	RMF55085.1	hypothetical protein D6745_03220	Candidatus Woesearchaeota archaeon
AOB	contig_05316088	contig_05316088_41	34705	35350	-	virus	VOG04123	REFSEQ-hypothetical-protein	Uncharacterized protein	HGZ36906.1	hypothetical protein	Nitrospirae bacterium
AOB	contig_05316088	contig_05316088_42	35543	35822	-	virus	VOG03894	REFSEQ-hypothetical-protein	-	-
AOB	contig_05316088	contig_05316088_43	35831	37457	-	virus	VOG03064	sp|P03728|PORTL_BPT7-Portal-protein	Uncharacterized protein	HGZ36908.1	hypothetical protein	Nitrospirae bacterium
AOB	contig_05316088	contig_05316088_44	37453	37840	-	-	-	-	-	-
AOB	contig_05316088	contig_05316088_45	37842	39159	-	virus	VOG20626	REFSEQ-hypothetical-protein	Terminase_6 domain-containing protein	MBK7490881.1	hypothetical protein	Nitrosomonas sp.
AOB	contig_05316088	contig_05316088_46	39155	39359	-	-	-	-	-	-
AOB	contig_05316088	contig_05316088_47	39358	40024	-	virus	VOG04522	REFSEQ-terminase-small-subunit	Uncharacterized protein	OFY99866.1	hypothetical protein A2Z97_16145	Bdellovibrionales bacterium GWB1_52_6
AOB	contig_05316088	contig_05316088_48	40177	40936	-	virus	VOG01150	sp|O64245|VG54_BPMD2-Gene-54-protein	Metallophosphoesterase	NDB58088.1	metallophosphoesterase	bacterium
AOB	contig_05316088	contig_05316088_49	40975	41155	-	-	-	-	-	-
AOB	contig_05316088	contig_05316088_50	41209	41344	-	-	-	-	-	-
AOB	contig_05316088	contig_05316088_51	41343	41661	-	-	-	-	-	-
AOB	contig_05316088	contig_05316088_52	41660	41993	-	bacteria	-	-	Uncharacterized protein	PLS76242.1	hypothetical protein CYG61_03400	Actinobacteria bacterium
AOB	contig_05316088	contig_05316088_53	41993	42218	-	-	-	-	-	-
AOB	contig_05316088	contig_05316088_54	42268	42604	-	-	-	-	-	-
NOB	contig_05420988	contig_05420988_1	2	245	+	bacteria	-	-	HYPO	-
NOB	contig_05420988	contig_05420988_2	267	387	-	-	-	-	-	-
NOB	contig_05420988	contig_05420988_3	453	1059	+	virus	VOG09746	sp|P04892|ERF_BPP22-Essential-recombination-function-protein	ERF family protein	HCA52763.1	hypothetical protein	Mycobacterium sp.
NOB	contig_05420988	contig_05420988_4	1055	1721	+	virus	VOG01132	sp|P03697|EXO_LAMBD-Exonuclease	Exonuclease	WP_110857756.1	YqaJ viral recombinase family protein	Paraburkholderia silvatlantica
NOB	contig_05420988	contig_05420988_5	1729	1969	+	bacteria	-	-	Uncharacterized protein	NBW13917.1	hypothetical protein	Caulobacteraceae bacterium
NOB	contig_05420988	contig_05420988_6	1971	2154	+	-	-	-	-	-
NOB	contig_05420988	contig_05420988_7	2150	2570	+	virus	VOG01507	sp|P03765|NINB_LAMBD-Protein-ninB	Uncharacterized protein	HAM41671.1	hypothetical protein	Candidatus Omnitrophica bacterium
NOB	contig_05420988	contig_05420988_8	2566	2782	+	bacteria	-	-	Uncharacterized protein	-
NOB	contig_05420988	contig_05420988_9	3006	3426	+	virus	VOG03564	REFSEQ-HNH-protein	RNA-guided endonuclease IscB	WP_082089268.1	HNH endonuclease	Methanosarcina horonobensis
NOB	contig_05420988	contig_05420988_10	3425	3707	+	virus	VOG00399	sp|Q9T1Q4|VP44_BPAPS-Putative-nuclease-p44	HYPO	WP_090177426.1	hypothetical protein	Luteibacter sp. UNC138MFCol5.1
NOB	contig_05420988	contig_05420988_11	3703	3814	+	-	-	-	-	-
NOB	contig_05420988	contig_05420988_12	3810	4587	+	virus	VOG00119	sp|A6WWI2|MTB1_OCHA4-Modification-methylase-BabI	MULTISPECIES: site-specific DNA-methyltransferase	WP_113903502.1	MULTISPECIES: site-specific DNA-methyltransferase	Brevibacterium
NOB	contig_05420988	contig_05420988_13	4841	5633	+	bacteria	-	-	DUF1376 domain-containing protein	WP_196953373.1	DUF1376 domain-containing protein	Hymenobacter sp. BT594
NOB	contig_05420988	contig_05420988_14	5632	6346	+	virus	VOG01901	sp|P0AEF0|DNAC_ECOLI-DNA-replication-protein-DnaC	IstB-like ATP-binding protein domain-containing protein	MYN66830.1	hypothetical protein	Acidobacteria bacterium
NOB	contig_05420988	contig_05420988_15	6674	7247	+	virus	VOG09757	REFSEQ-hypothetical-protein	HYPO	WP_156514664.1	hypothetical protein	Planctomyces sp. SH-PL14
NOB	contig_05420988	contig_05420988_16	7488	7662	+	-	-	-	-	-
NOB	contig_05420988	contig_05420988_17	8286	8796	+	virus	VOG17203	REFSEQ-hypothetical-protein	MULTISPECIES: ASCH/PUA domain-containing protein	WP_159563836.1	MULTISPECIES: DUF3850 domain-containing protein	unclassified Exiguobacterium
NOB	contig_05420988	contig_05420988_18	8795	9158	+	bacteria	-	-	DUF551 domain-containing protein	-
NOB	contig_05420988	contig_05420988_19	9435	9867	-	-	-	-	-	-
NOB	contig_05420988	contig_05420988_20	10089	11118	+	bacteria	-	-	Uncharacterized protein	BCS33195.1	hypothetical protein TBR22_23930	Vicinamibacteria bacterium TBR-22
NOB	contig_05420988	contig_05420988_21	11120	11582	+	-	-	-	-	-
NOB	contig_05420988	contig_05420988_22	11585	12281	+	bacteria	-	-	autotransporter outer membrane beta-barrel domain-containing protein	-
NOB	contig_05420988	contig_05420988_23	12277	13246	+	bacteria	-	-	Glycosyltransferase	-
NOB	contig_05420988	contig_05420988_24	13242	13866	+	bacteria	-	-	Putative methyltransferase	WP_056934786.1	class I SAM-dependent methyltransferase	Thermococcus barophilus
NOB	contig_05420988	contig_05420988_25	13872	15648	+	bacteria	-	-	Putative baculovirus polyhedron envelope protein	WP_186062295.1	YadA-like family protein	Burkholderia gladioli
NOB	contig_05420988	contig_05420988_26	15647	15908	+	-	-	-	-	-
NOB	contig_05420988	contig_05420988_27	15904	16249	+	-	-	-	-	-
NOB	contig_05420988	contig_05420988_28	16245	16404	+	-	-	-	-	-
NOB	contig_05420988	contig_05420988_29	16406	16751	+	bacteria	-	-	DUF5681 domain-containing protein	MBI2187325.1	hypothetical protein	Acidobacteria bacterium
NOB	contig_05420988	contig_05420988_30	16750	18253	+	virus	VOG19851	REFSEQ-putative-terminase-large-subunit	phage terminase large subunit	WP_198853643.1	phage terminase large subunit	Alicyclobacillus sp. SO9
NOB	contig_05420988	contig_05420988_31	18252	18459	+	-	-	-	-	-
NOB	contig_05420988	contig_05420988_32	18459	20061	+	virus	VOG00213	sp|Q05220|PORTL_BPML5-Portal-protein	HYPO	BCS33973.1	hypothetical protein TBR22_31700	Vicinamibacteria bacterium TBR-22
NOB	contig_05420988	contig_05420988_33	20158	20296	+	-	-	-	-	-
NOB	contig_05420988	contig_05420988_34	20497	21289	+	bacteria	-	-	Uncharacterized protein	HAM57274.1	hypothetical protein	Candidatus Rokubacteria bacterium
NOB	contig_05420988	contig_05420988_35	21847	22429	+	NOB	-	-	Uncharacterized protein	TKS58789.1	hypothetical protein EWM73_03403	Nitrospira sp.
NOB	contig_05420988	contig_05420988_36	22425	22713	+	-	-	-	-	-
NOB	contig_05420988	contig_05420988_37	22709	22814	+	-	-	-	-	-
NOB	contig_05420988	contig_05420988_38	22810	22993	+	-	-	-	-	-
NOB	contig_05420988	contig_05420988_39	23113	23305	+	-	-	-	-	-
NOB	contig_05420988	contig_05420988_40	23305	23734	+	bacteria	-	-	Mucin-2-like protein	-
NOB	contig_05420988	contig_05420988_41	23791	24556	+	bacteria	-	-	Naegleria fowleri Karachi_NF001 strain.	-
NOB	contig_05420988	contig_05420988_42	24582	25728	+	bacteria	-	-	DUF5309 family protein	NUQ35053.1	DUF5309 family protein	Planctomycetaceae bacterium
NOB	contig_05420988	contig_05420988_43	25906	26041	+	-	-	-	-	-
NOB	contig_05420988	contig_05420988_44	26037	28995	+	NOB	-	-	Uncharacterized protein	TKS58790.1	hypothetical protein EWM73_03404	Nitrospira sp.
NOB	contig_05420988	contig_05420988_45	28991	29846	+	NOB	-	-	Uncharacterized protein	TKS58792.1	hypothetical protein EWM73_03406	Nitrospira sp.
NOB	contig_05420988	contig_05420988_46	29846	30269	+	-	-	-	-	-
NOB	contig_05420988	contig_05420988_47	30281	31340	+	NOB	-	-	TonB-dependent receptor	TKS58795.1	hypothetical protein EWM73_03409	Nitrospira sp.
NOB	contig_05420988	contig_05420988_48	31356	31761	+	-	-	-	-	-
NOB	contig_05420988	contig_05420988_49	31816	32074	+	-	-	-	-	-
NOB	contig_05420988	contig_05420988_50	32074	34144	+	bacteria	-	-	Uncharacterized protein	HAM42165.1	hypothetical protein	Candidatus Omnitrophica bacterium
NOB	contig_05420988	contig_05420988_51	34140	34893	+	-	-	-	-	-
NOB	contig_05420988	contig_05420988_52	34892	35939	+	virus	VOG02390	REFSEQ-hypothetical-protein	Uncharacterized protein	HEQ98799.1	hypothetical protein	candidate division Zixibacteria bacterium
NOB	contig_05420988	contig_05420988_53	35938	36955	+	virus	VOG14732	REFSEQ-hypothetical-protein	HYPO	WP_169141135.1	hypothetical protein	Aromatoleum toluolicum
NOB	contig_05420988	contig_05420988_54	36956	37553	+	-	-	-	-	-
NOB	contig_05420988	contig_05420988_55	37549	39427	+	bacteria	-	-	Phage-tail_3 domain-containing protein	-
NOB	contig_05420988	contig_05420988_56	39442	40003	+	bacteria	-	-	DUF11 domain-containing protein	TAK94511.1	hypothetical protein EPO05_06275	Patescibacteria group bacterium
NOB	contig_05420988	contig_05420988_57	40132	40306	+	-	-	-	-	-
NOB	contig_05420988	contig_05420988_58	40321	40624	+	-	-	-	-	-
NOB	contig_05420988	contig_05420988_59	40625	42110	+	bacteria	-	-	Uncharacterized protein	MBI2468903.1	hypothetical protein	Candidatus Rokubacteria bacterium
NOB	contig_05420988	contig_05420988_60	42106	42544	+	bacteria	-	-	Uncharacterized protein	-
NOB	contig_05420988	contig_05420988_61	42543	43605	+	bacteria	-	-	HTH_8 domain-containing protein	HDZ38409.1	hypothetical protein	Marinobacter sp.
NOB	contig_05420988	contig_05420988_62	43604	43751	+	-	-	-	-	-
NOB	contig_05420988	contig_05420988_63	43747	44083	+	bacteria	-	-	Uncharacterized protein	MBE3133823.1	hypothetical protein	Acidobacteria bacterium
NOB	contig_05420988	contig_05420988_64	44082	44268	+	-	-	-	-	-
NOB	contig_05420988	contig_05420988_65	44264	44426	+	bacteria	-	-	HYPO	MBK7356330.1	hypothetical protein	Propionivibrio sp.
NOB	contig_05420988	contig_05420988_66	44439	44748	+	-	-	-	-	-
NOB	contig_05420988	contig_05420988_67	44776	45139	+	-	-	-	-	-
NOB	contig_05420988	contig_05420988_68	45423	46506	-	bacteria	-	-	PMT_2 domain-containing protein	MBA3560608.1	hypothetical protein	Gemmatimonadaceae bacterium
NOB	contig_05420988	contig_05420988_69	46653	47736	-	virus	VOG00041	sp|O10330|VLF1_NPVOP-Very-late-expression-factor-1	site-specific integrase	-
NOB	contig_05420988	contig_05420988_70	48082	48415	-	-	-	-	-	-
NOB	contig_05420988	contig_05420988_71	48512	48755	+	-	-	-	-	-
NOB	contig_05420988	contig_05420988_72	48751	49093	+	virus	VOG00072	sp|P14107|Y8K6_BPP22-Uncharacterized-8.6-kDa-protein-in-ral-gp17-intergenic-region	DUF3310 domain-containing protein	MTJ81767.1	hypothetical protein	Telmatospirillum sp.
NOB	contig_05420988	contig_05420988_73	49095	49449	+	-	-	-	-	-
NOB	contig_05420988	contig_05420988_74	49459	49810	+	-	-	-	-	-
AOB	contig_05794317	contig_05794317_1	0	99	+	-	-	-	-	-
AOB	contig_05794317	contig_05794317_2	187	589	+	bacteria	-	-	HYPO	WP_105885271.1	hypothetical protein	Oligella urethralis
AOB	contig_05794317	contig_05794317_3	750	1119	+	-	-	-	-	-
AOB	contig_05794317	contig_05794317_4	1166	1334	+	-	-	-	-	-
AOB	contig_05794317	contig_05794317_5	1338	3936	+	virus	VOG14753	REFSEQ-hypothetical-protein	Bifunctional DNA primase/polymerase	MBK8019104.1	bifunctional DNA primase/polymerase	Betaproteobacteria bacterium
AOB	contig_05794317	contig_05794317_6	4117	4921	+	bacteria	-	-	Uncharacterized protein	-
AOB	contig_05794317	contig_05794317_7	5072	5816	+	virus	VOG00959	sp|O64325|COMPL_BPN15-Tail-completion-protein	HYPO	MBL4835750.1	hypothetical protein	Pseudomonas sp.
AOB	contig_05794317	contig_05794317_8	5938	6571	+	AOB	-	-	HYPO	WP_107692581.1	hypothetical protein	Nitrosospira sp. Nsp2
AOB	contig_05794317	contig_05794317_9	6710	8756	+	AOB	-	-	Phage terminase large subunit GpA-like protein	WP_181320370.1	phage terminase large subunit family protein	Nitrosospira sp. Nsp2
AOB	contig_05794317	contig_05794317_10	8765	8972	+	bacteria	-	-	Uncharacterized protein	SCU73549.1	conserved hypothetical protein	Cupriavidus necator
AOB	contig_05794317	contig_05794317_11	8979	10491	+	virus	VOG01666	sp|P36272|PORTL_BPP21-Portal-protein-B	Phage portal protein	SCU73550.1	Phage portal protein lambda family	Cupriavidus necator
AOB	contig_05794317	contig_05794317_12	10487	10745	+	virus	VOG01972	REFSEQ-hypothetical-protein	HYPO	WP_137195162.1	hypothetical protein	Pseudorhodobacter turbinis
AOB	contig_05794317	contig_05794317_13	10746	11001	+	bacteria	-	-	Uncharacterized protein	-
AOB	contig_05794317	contig_05794317_14	11057	11411	+	bacteria	-	-	Uncharacterized protein	TAK45253.1	hypothetical protein EPO27_10560	Betaproteobacteria bacterium
AOB	contig_05794317	contig_05794317_15	11415	12768	+	bacteria	-	-	Fibronectin type III domain protein	KKQ50912.1	hypothetical protein US71_C0023G0001, partial	Parcubacteria group bacterium GW2011_GWD2_38_12
AOB	contig_05794317	contig_05794317_16	12790	14776	+	bacteria	-	-	peptidase U35	WP_136419965.1	peptidase U35	Herbaspirillum sp. ST 5-3
AOB	contig_05794317	contig_05794317_17	14880	15225	+	virus	VOG01099	REFSEQ-hypothetical-protein	DUF2190 family protein	WP_118909679.1	MULTISPECIES: DUF2190 family protein	Ralstonia
AOB	contig_05794317	contig_05794317_18	15248	15536	+	bacteria	-	-	Uncharacterized protein	-
AOB	contig_05794317	contig_05794317_19	15537	15981	+	bacteria	-	-	DUF3168 domain-containing protein	-
AOB	contig_05794317	contig_05794317_20	15980	16175	+	-	-	-	-	-
AOB	contig_05794317	contig_05794317_21	16181	17114	+	virus	VOG12265	REFSEQ-hypothetical-protein	phage tail tube protein	WP_160153342.1	hypothetical protein	Microbulbifer sp. ALW1
AOB	contig_05794317	contig_05794317_22	17117	17474	+	bacteria	-	-	HYPO	MBL1293070.1	hypothetical protein	Thiotrichales bacterium
AOB	contig_05794317	contig_05794317_23	17488	17830	+	bacteria	-	-	HYPO	WP_157959212.1	hypothetical protein	Marinomonas shanghaiensis
AOB	contig_05794317	contig_05794317_24	17927	19844	+	virus	VOG20247	REFSEQ-hypothetical-protein	HYPO	MBM9555267.1	hypothetical protein	Sinobacteraceae bacterium R2A-3
AOB	contig_05794317	contig_05794317_25	19840	20668	+	virus	VOG01920	REFSEQ-hypothetical-protein	Uncharacterized protein	NIQ01594.1	discoidin domain-containing protein	Nitrospinaceae bacterium
AOB	contig_05794317	contig_05794317_26	20664	24534	+	virus	VOG14347	REFSEQ-glycine-rich-cell-wall-structural-protein-1-precursor	Uncharacterized protein	NIQ01600.1	hypothetical protein	Nitrospinaceae bacterium
AOB	contig_05794317	contig_05794317_27	24530	26405	+	bacteria	-	-	tail collar domain-containing protein	WP_014086272.1	tail collar domain-containing protein	Pseudogulbenkiania sp. NH8B
AOB	contig_05794317	contig_05794317_28	26404	26707	+	bacteria	-	-	HYPO	-
AOB	contig_05794317	contig_05794317_29	26703	27096	-	bacteria	-	-	Lipoprotein	-
AOB	contig_05794317	contig_05794317_30	27190	27553	+	bacteria	-	-	MULTISPECIES: holin	-
AOB	contig_05794317	contig_05794317_31	27549	27858	+	-	-	-	-	-
AOB	contig_05794317	contig_05794317_32	27857	28103	+	-	-	-	-	-
AOB	contig_05794317	contig_05794317_33	28099	28609	+	bacteria	-	-	Uncharacterized protein	TMG74831.1	peptidase M15	Betaproteobacteria bacterium
AOB	contig_05794317	contig_05794317_34	28605	28797	+	virus	VOG11871	REFSEQ-hypothetical-protein	DUF6527 family protein	WP_089219393.1	DUF6527 family protein	Sphingomonas laterariae
AOB	contig_05794317	contig_05794317_35	28793	29207	+	bacteria	-	-	Chemotaxis protein	TAK45276.1	hypothetical protein EPO27_10690	Betaproteobacteria bacterium
AOB	contig_05794317	contig_05794317_36	29203	29494	+	bacteria	-	-	Lipoprotein	TAK45277.1	hypothetical protein EPO27_10695	Betaproteobacteria bacterium
AOB	contig_05794317	contig_05794317_37	29514	29835	+	-	-	-	-	-
AOB	contig_05794317	contig_05794317_38	29942	30119	-	-	-	-	-	-
AOB	contig_05794317	contig_05794317_39	30115	30424	-	bacteria	-	-	HTH cro/C1-type domain-containing protein	OGS91741.1	hypothetical protein A2061_01140	Gallionellales bacterium GWA2_59_43
AOB	contig_05794317	contig_05794317_40	30441	30786	-	-	-	-	-	-
AOB	contig_05794317	contig_05794317_41	30782	31172	-	-	-	-	-	-
AOB	contig_05794317	contig_05794317_42	31168	31375	-	-	-	-	-	-
AOB	contig_05794317	contig_05794317_43	31461	32145	-	bacteria	-	-	MULTISPECIES: HYPO	WP_127335789.1	MULTISPECIES: hypothetical protein	unclassified Mesorhizobium
AOB	contig_05794317	contig_05794317_44	32465	32804	+	bacteria	-	-	Uncharacterized protein	TMI01869.1	hypothetical protein E6H43_07595	Betaproteobacteria bacterium
AOB	contig_05794317	contig_05794317_45	32927	33083	+	-	-	-	-	-
AOB	contig_05794317	contig_05794317_46	33095	33305	-	bacteria	-	-	Uncharacterized protein	-
AOB	contig_05794317	contig_05794317_47	33444	34092	+	bacteria	-	-	HYPO	MBK6465286.1	hypothetical protein	Myxococcales bacterium
AOB	contig_05794317	contig_05794317_48	34147	34696	+	-	-	-	-	-
AOB	contig_05794317	contig_05794317_49	34703	35198	+	-	-	-	-	-
AOB	contig_05794317	contig_05794317_50	35204	36791	-	virus	VOG00520	sp|P03015|GIN_BPMU-Serine-recombinase-gin	Resolvase/invertase-type recombinase catalytic domain-containing protein	TAK45294.1	hypothetical protein EPO27_10390	Betaproteobacteria bacterium
AOB	contig_05794317	contig_05794317_51	36895	37306	-	virus	VOG15041	REFSEQ-hypothetical-protein	ASCH domain-containing protein	WP_116518219.1	ASCH domain-containing protein	Pusillimonas noertemannii
AOB	contig_05794317	contig_05794317_52	37302	38277	-	virus	VOG12804	REFSEQ-hypothetical-protein	Phage Gp37/Gp68 family protein	TAK45295.1	phage Gp37/Gp68 family protein	Betaproteobacteria bacterium
AOB	contig_05794317	contig_05794317_53	38277	38469	-	bacteria	-	-	Lar family restriction alleviation protein	-
AOB	contig_05794317	contig_05794317_54	38494	38770	-	bacteria	-	-	Uncharacterized protein	-
AOB	contig_05794317	contig_05794317_55	38794	38938	-	-	-	-	-	-
AOB	contig_05794317	contig_05794317_56	38937	39198	-	virus	VOG22394	REFSEQ-hypothetical-protein	HYPO	WP_135282919.1	hypothetical protein	Candidatus Macondimonas diazotrophica
AOB	contig_05794317	contig_05794317_57	39194	39815	-	bacteria	-	-	HYPO	WP_149382719.1	hypothetical protein	Citrobacter braakii
AOB	contig_05794317	contig_05794317_58	39811	41518	-	virus	VOG02512	REFSEQ-DNA-binding-protein	ParB/Sulfiredoxin domain-containing protein	SPJ15624.1	hypothetical protein SBBP2_1660006	Burkholderiales bacterium
AOB	contig_05794317	contig_05794317_59	41530	41806	-	virus	VOG14528	REFSEQ-hypothetical-protein	Uncharacterized protein	MBK7097882.1	hypothetical protein	Sphingobacteriales bacterium
AOB	contig_05794317	contig_05794317_60	41904	42057	+	-	-	-	-	-
AOB	contig_05794317	contig_05794317_61	42466	42820	-	virus	VOG00499	REFSEQ-hypothetical-protein	Uncharacterized protein	PYJ07643.1	hypothetical protein DMF06_15030	Verrucomicrobia bacterium
AOB	contig_05794317	contig_05794317_62	42957	43275	-	-	-	-	-	-
AOB	contig_05794317	contig_05794317_63	43271	43526	-	-	-	-	-	-
AOB	contig_05794317	contig_05794317_64	43522	43786	-	-	-	-	-	-
AOB	contig_05794317	contig_05794317_65	43865	44057	-	-	-	-	-	-
AOB	contig_05794317	contig_05794317_66	44212	44653	-	bacteria	-	-	HYPO	EEL1554601.1	helix-turn-helix transcriptional regulator	Salmonella enterica
AOB	contig_05794317	contig_05794317_67	44741	44990	+	bacteria	-	-	transcriptional regulator	WP_051591592.1	hypothetical protein	Cupriavidus sp. SK-4
AOB	contig_05794317	contig_05794317_68	45119	45524	+	bacteria	-	-	Uncharacterized protein	PPC95692.1	hypothetical protein CTY32_08420	Methylotenera sp.
NOB	contig_06132375	contig_06132375_1	2	362	-	virus	VOG00677	sp|P10310|TERL_BPT3-Terminase,-large-subunit-gp19	Terminase_6C domain-containing protein	OGT30420.1	hypothetical protein A3E87_01670	Gammaproteobacteria bacterium RIFCSPHIGHO2_12_FULL_35_23
NOB	contig_06132375	contig_06132375_2	421	922	-	virus	VOG04522	REFSEQ-terminase-small-subunit	helix-turn-helix domain-containing protein	WP_028372444.1	helix-turn-helix domain-containing protein	Legionella lansingensis
NOB	contig_06132375	contig_06132375_3	1032	1338	-	-	-	-	-	-
NOB	contig_06132375	contig_06132375_4	1467	1671	+	-	-	-	-	-
NOB	contig_06132375	contig_06132375_5	1673	1994	+	-	-	-	-	-
NOB	contig_06132375	contig_06132375_6	2217	2640	-	virus	-	-	Lysozyme	CAB4128420.1	COG3772 Phage-related lysozyme (muraminidase)	uncultured Caudovirales phage
NOB	contig_06132375	contig_06132375_7	2916	3285	-	virus	VOG00451	REFSEQ-hypothetical-protein	VRR-NUC domain-containing protein	TVP84045.1	VRR-NUC domain-containing protein	Thioalkalivibrio sp.
NOB	contig_06132375	contig_06132375_8	3325	3583	-	-	-	-	-	-
NOB	contig_06132375	contig_06132375_9	4166	5423	-	virus	VOG21421	REFSEQ-virulence-associated-E-protein	VapE family protein	WP_174250619.1	virulence-associated E family protein	Pantoea stewartii
NOB	contig_06132375	contig_06132375_10	5419	5764	-	virus	-	-	HYPO	CAB4133945.1	hypothetical protein UFOVP265_32	uncultured Caudovirales phage
NOB	contig_06132375	contig_06132375_11	5879	6002	-	-	-	-	-	-
NOB	contig_06132375	contig_06132375_12	6082	6265	+	-	-	-	-	-
NOB	contig_06132375	contig_06132375_13	6284	6596	+	bacteria	-	-	Haemolysin XhlA	EKD54354.1	hypothetical protein ACD_60C00090G0003	uncultured bacterium
NOB	contig_06132375	contig_06132375_14	6789	7230	+	-	-	-	-	-
NOB	contig_06132375	contig_06132375_15	7383	8271	+	virus	VOG01757	REFSEQ-AAA-ATPase	AAA family ATPase	WP_045099303.1	AAA family ATPase	Tatlockia micdadei
NOB	contig_06132375	contig_06132375_16	8267	8735	+	bacteria	-	-	DUF669 domain-containing protein	-
NOB	contig_06132375	contig_06132375_17	9248	9419	+	-	-	-	-	-
NOB	contig_06132375	contig_06132375_18	9415	9676	+	-	-	-	-	-
NOB	contig_06132375	contig_06132375_19	9677	10079	+	bacteria	-	-	HYPO	WP_163496569.1	hypothetical protein	Kineobactrum salinum
NOB	contig_06132375	contig_06132375_20	10155	10425	+	virus	VOG09910	sp|O34401|YOPX_BACSU-SPBc2-prophage-derived-uncharacterized-protein-YopX	YopX family protein	-
NOB	contig_06132375	contig_06132375_21	10421	10601	+	-	-	-	-	-
NOB	contig_06132375	contig_06132375_22	10698	11064	+	bacteria	-	-	Uncharacterized protein	-
NOB	contig_06132375	contig_06132375_23	11068	11560	+	-	-	-	-	-
NOB	contig_06132375	contig_06132375_24	11556	12216	+	bacteria	-	-	HYPO	WP_187627594.1	hypothetical protein	Paraburkholderia sp. UCT31
NOB	contig_06132375	contig_06132375_25	12241	12637	+	-	-	-	-	-
NOB	contig_06132375	contig_06132375_26	12640	12922	+	bacteria	-	-	HYPO 10	-
NOB	contig_06132375	contig_06132375_27	12940	13240	+	-	-	-	-	-
NOB	contig_06132375	contig_06132375_28	13247	13556	+	-	-	-	-	-
NOB	contig_06132375	contig_06132375_29	13555	13717	+	-	-	-	-	-
NOB	contig_06132375	contig_06132375_30	13713	13884	+	-	-	-	-	-
NOB	contig_06132375	contig_06132375_31	13948	14155	+	-	-	-	-	-
NOB	contig_06132375	contig_06132375_32	14221	14446	+	bacteria	-	-	WGR domain containing protein	WP_051088878.1	WGR domain-containing protein	Lamprocystis purpurea
NOB	contig_06132375	contig_06132375_33	14637	15225	-	virus	VOG23025	REFSEQ-hypothetical-membrane-localized-protein	HYPO	CAB4127075.1	hypothetical protein UFOVP85_32	uncultured Caudovirales phage
NOB	contig_06132375	contig_06132375_34	15245	15998	-	NOB	-	-	Uncharacterized protein	TAL08495.1	hypothetical protein EPO02_12735	Nitrospirae bacterium
NOB	contig_06132375	contig_06132375_35	16026	16257	-	-	-	-	-	-
NOB	contig_06132375	contig_06132375_36	16261	17101	-	bacteria	-	-	DUF1080 domain-containing protein	KAB2842313.1	hypothetical protein F9K50_02260	bacterium
NOB	contig_06132375	contig_06132375_37	17110	18574	-	NOB	-	-	Uncharacterized protein	TAL08496.1	hypothetical protein EPO02_12740	Nitrospirae bacterium
NOB	contig_06132375	contig_06132375_38	18764	19142	-	NOB	-	-	BACON domain-containing protein	TAL08497.1	hypothetical protein EPO02_12745	Nitrospirae bacterium
NOB	contig_06132375	contig_06132375_39	19159	21109	-	virus	-	-	Phage tail collar domain containing protein	CAB4127011.1	hypothetical protein UFOVP85_25	uncultured Caudovirales phage
NOB	contig_06132375	contig_06132375_40	21147	22797	-	bacteria	-	-	Uncharacterized protein	OGT30410.1	hypothetical protein A3E87_01620	Gammaproteobacteria bacterium RIFCSPHIGHO2_12_FULL_35_23
NOB	contig_06132375	contig_06132375_41	22798	23962	-	virus	-	-	HYPO	CAB4128658.1	hypothetical protein UFOVP100_54	uncultured Caudovirales phage
NOB	contig_06132375	contig_06132375_42	23983	24490	-	bacteria	-	-	Uncharacterized protein	TAK83375.1	hypothetical protein EPO09_21270	Aquabacterium sp.
NOB	contig_06132375	contig_06132375_43	24535	24901	-	virus	-	-	Uncharacterized protein	CAB4126971.1	hypothetical protein UFOVP85_21	uncultured Caudovirales phage
NOB	contig_06132375	contig_06132375_44	24897	26565	-	virus	VOG11709	sp|P26749|VG10_BPP22-Packaged-DNA-stabilization-protein-gp10	Bacteriophage P22, Gp10, DNA-stabilising	CAB4126961.1	hypothetical protein UFOVP85_20	uncultured Caudovirales phage
NOB	contig_06132375	contig_06132375_45	26583	27339	-	bacteria	-	-	HYPO	WP_045099289.1	hypothetical protein	Tatlockia micdadei
NOB	contig_06132375	contig_06132375_46	27357	28206	-	bacteria	-	-	HYPO	WP_045099288.1	hypothetical protein	Tatlockia micdadei
NOB	contig_06132375	contig_06132375_47	28260	29577	-	virus	-	-	Major capsid protein Gp5	CAB4126908.1	hypothetical protein UFOVP85_15	uncultured Caudovirales phage
NOB	contig_06132375	contig_06132375_48	29633	30398	-	bacteria	-	-	HYPO	WP_045099286.1	hypothetical protein	Tatlockia micdadei
NOB	contig_06132375	contig_06132375_49	30591	30876	+	-	-	-	-	-
NOB	contig_06132375	contig_06132375_50	30891	31296	+	-	-	-	-	-
NOB	contig_06132375	contig_06132375_51	31297	31825	+	-	-	-	-	-
NOB	contig_06132375	contig_06132375_52	31844	32003	+	bacteria	-	-	DNA primase	-
NOB	contig_06132375	contig_06132375_53	32003	32840	+	virus	VOG01564	REFSEQ-hypothetical-protein	Prohibitin family protein	HHD92133.1	prohibitin family protein	Candidatus Portnoybacteria bacterium
NOB	contig_06132375	contig_06132375_54	32839	33064	+	-	-	-	-	-
NOB	contig_06132375	contig_06132375_55	33366	33558	-	-	-	-	-	-
NOB	contig_06132375	contig_06132375_56	33576	34008	-	virus	VOG02517	REFSEQ-hypothetical-protein	HNH nuclease domain-containing protein	OQX68860.1	hypothetical protein B6A08_07680	Sorangiineae bacterium NIC37A_2
NOB	contig_06132375	contig_06132375_57	34123	34429	-	bacteria	-	-	Uncharacterized protein	KTD29657.1	hypothetical protein Lmac_0832	Legionella maceachernii
NOB	contig_06132375	contig_06132375_58	34616	35600	-	NOB	-	-	Uncharacterized protein	TAL08151.1	hypothetical protein EPO02_13675	Nitrospirae bacterium
NOB	contig_06132375	contig_06132375_59	35717	36308	+	virus	-	-	Recombination endonuclease VII	CAB4151208.1	Recombination endonuclease VII	uncultured Caudovirales phage
NOB	contig_06132375	contig_06132375_60	36519	36729	-	-	-	-	-	-
NOB	contig_06132375	contig_06132375_61	36743	37262	-	bacteria	-	-	Uncharacterized protein	-
NOB	contig_06132375	contig_06132375_62	37431	37683	-	bacteria	-	-	HYPO	MBB6185924.1	hypothetical protein	Rhodanobacter sp. MP7CTX1
NOB	contig_06132375	contig_06132375_63	37769	37907	-	-	-	-	-	-
NOB	contig_06132375	contig_06132375_64	37911	38055	-	virus	VOG03830	REFSEQ-hypothetical-protein	Uncharacterized protein	-
NOB	contig_06132375	contig_06132375_65	38057	38234	-	virus	-	-	Uncharacterized protein	CAB4126763.1	hypothetical protein UFOVP85_3	uncultured Caudovirales phage
NOB	contig_06132375	contig_06132375_66	38230	40402	-	virus	VOG01027	sp|P26744|PORTL_BPP22-Portal-protein	Phage P22-like portal protein	WP_045099278.1	hypothetical protein	Tatlockia micdadei
NOB	contig_06132375	contig_06132375_67	40427	41663	-	virus	VOG00677	sp|P10310|TERL_BPT3-Terminase,-large-subunit-gp19	Terminase_6C domain-containing protein	CAB4127219.1	hypothetical protein UFOVP85_60	uncultured Caudovirales phage
ARC	contig_06180480	contig_06180480_1	99	1386	+	bacteria	-	-	ATP-binding protein	MBI2808712.1	ATP-binding protein	Planctomycetes bacterium
ARC	contig_06180480	contig_06180480_2	1698	1875	+	-	-	-	-	-
ARC	contig_06180480	contig_06180480_3	1877	2111	+	-	-	-	-	-
ARC	contig_06180480	contig_06180480_4	2191	2404	+	-	-	-	-	-
ARC	contig_06180480	contig_06180480_5	2486	2690	+	-	-	-	-	-
ARC	contig_06180480	contig_06180480_6	2787	3834	+	virus	VOG10569	REFSEQ-hypothetical-protein	DUF932 domain-containing protein	WP_149112411.1	DUF932 domain-containing protein	Limnoglobus roseus
ARC	contig_06180480	contig_06180480_7	3909	4137	+	ARC	-	-	Uncharacterized protein	MAG25923.1	hypothetical protein	Candidatus Pacearchaeota archaeon
ARC	contig_06180480	contig_06180480_8	4202	4424	+	-	-	-	-	-
ARC	contig_06180480	contig_06180480_9	4513	4753	+	-	-	-	-	-
ARC	contig_06180480	contig_06180480_10	4789	5068	+	-	-	-	-	-
ARC	contig_06180480	contig_06180480_11	5220	5529	+	-	-	-	-	-
ARC	contig_06180480	contig_06180480_12	5559	5961	+	-	-	-	-	-
ARC	contig_06180480	contig_06180480_13	5975	6209	+	-	-	-	-	-
ARC	contig_06180480	contig_06180480_14	6208	6460	+	-	-	-	-	-
ARC	contig_06180480	contig_06180480_15	6591	6873	+	-	-	-	-	-
ARC	contig_06180480	contig_06180480_16	7208	7541	+	-	-	-	-	-
ARC	contig_06180480	contig_06180480_17	7584	7788	+	-	-	-	-	-
ARC	contig_06180480	contig_06180480_18	8145	8403	+	bacteria	-	-	Uncharacterized protein	TWT79910.1	hypothetical protein CA13_13190	Planctomycetes bacterium CA13
ARC	contig_06180480	contig_06180480_19	8458	9064	+	virus	VOG10442	REFSEQ-phosphoribosyltransferase	Pribosyltran domain-containing protein	RLD77042.1	hypothetical protein DRJ15_14260	Bacteroidetes bacterium
ARC	contig_06180480	contig_06180480_20	9158	9557	+	virus	VOG00893	sp|Q5UQ20|YR197_MIMIV-Uncharacterized-protein-R197	Putative CMP/dCMP deaminase zinc-binding	TXT66034.1	putative tRNA-specific adenosine deaminase	Candidatus Lokiarchaeota archaeon
ARC	contig_06180480	contig_06180480_21	9553	10060	+	-	-	-	-	-
ARC	contig_06180480	contig_06180480_22	10217	10376	+	-	-	-	-	-
ARC	contig_06180480	contig_06180480_23	10402	10642	+	-	-	-	-	-
ARC	contig_06180480	contig_06180480_24	10661	11174	+	-	-	-	-	-
ARC	contig_06180480	contig_06180480_25	11191	11434	+	-	-	-	-	-
ARC	contig_06180480	contig_06180480_26	11469	12015	+	-	-	-	-	-
ARC	contig_06180480	contig_06180480_27	12018	13122	+	virus	VOG04273	sp|Q9NJD8|GMPR_ONCVO-GMP-reductase	GMP reductase	NLF70317.1	GMP reductase	Candidatus Anammoximicrobium sp.
ARC	contig_06180480	contig_06180480_28	13134	13386	+	-	-	-	-	-
ARC	contig_06180480	contig_06180480_29	13627	13735	+	-	-	-	-	-
ARC	contig_06180480	contig_06180480_30	13833	14289	+	bacteria	-	-	Uncharacterized protein	-
ARC	contig_06180480	contig_06180480_31	14291	14462	+	-	-	-	-	-
ARC	contig_06180480	contig_06180480_32	14498	14729	+	-	-	-	-	-
ARC	contig_06180480	contig_06180480_33	14761	14923	+	-	-	-	-	-
ARC	contig_06180480	contig_06180480_34	14932	15229	+	-	-	-	-	-
ARC	contig_06180480	contig_06180480_35	15310	16081	+	virus	VOG00670	sp|P03691|VR2B_BPT4-Protein-rIIB	Helix-turn-helix domain-containing protein	NDC95501.1	hypothetical protein	bacterium
ARC	contig_06180480	contig_06180480_36	16246	16825	+	-	-	-	-	-
ARC	contig_06180480	contig_06180480_37	16915	19057	+	virus	VOG00620	sp|P03690|VR2A_BPT4-Protein-rIIA	Uncharacterized protein	NBP01315.1	hypothetical protein	Proteobacteria bacterium
ARC	contig_06180480	contig_06180480_38	19313	19469	+	-	-	-	-	-
ARC	contig_06180480	contig_06180480_39	19468	19657	+	-	-	-	-	-
ARC	contig_06180480	contig_06180480_40	19653	19824	+	-	-	-	-	-
ARC	contig_06180480	contig_06180480_41	19835	20396	+	bacteria	-	-	opioid growth factor receptor-related protein	WP_068412450.1	hypothetical protein	Planctomyces sp. SH-PL62
ARC	contig_06180480	contig_06180480_42	20398	20560	+	-	-	-	-	-
ARC	contig_06180480	contig_06180480_43	20556	21108	+	-	-	-	-	-
ARC	contig_06180480	contig_06180480_44	21117	21978	+	virus	VOG00559	sp|O64200|VG04_BPMD2-Gene-4-protein	endonuclease domain-containing protein	WP_188194041.1	hypothetical protein	Nonomuraea sp. SYSU D8015
ARC	contig_06180480	contig_06180480_45	22108	22621	+	bacteria	-	-	Glycosyl transferase family 2	-
ARC	contig_06180480	contig_06180480_46	22652	23024	+	-	-	-	-	-
ARC	contig_06180480	contig_06180480_47	23020	23191	+	-	-	-	-	-
ARC	contig_06180480	contig_06180480_48	23193	23430	+	-	-	-	-	-
ARC	contig_06180480	contig_06180480_49	24421	25297	-	bacteria	-	-	LAGLIDADG_2 domain-containing protein	-
ARC	contig_06180480	contig_06180480_50	25350	25803	+	-	-	-	-	-
ARC	contig_06180480	contig_06180480_51	25805	25979	+	bacteria	-	-	Uncharacterized protein	-
ARC	contig_06180480	contig_06180480_52	25979	27071	+	virus	VOG01471	sp|P00971|RLIG_BPT4-T4-RNA-ligase-1	T4 RNA ligase 1-like N-terminal domain-containing protein	NCQ52011.1	hypothetical protein	archaeon
ARC	contig_06180480	contig_06180480_53	27087	27786	+	virus	VOG03415	REFSEQ-hypothetical-protein	Homing endonuclease LAGLIDADG domain-containing protein	TMI38512.1	hypothetical protein E6H23_10160	Candidatus Bathyarchaeota archaeon
ARC	contig_06180480	contig_06180480_54	27790	28837	+	bacteria	-	-	VWFA domain-containing protein	OQY55953.1	hypothetical protein B6247_05805	Beggiatoa sp. 4572_84
ARC	contig_06180480	contig_06180480_55	28909	29281	+	bacteria	-	-	Hydrolase	MBM3918421.1	hydrolase	Sphingomonadales bacterium
ARC	contig_06180480	contig_06180480_56	29277	29709	+	bacteria	-	-	-	RTL01284.1	hypothetical protein EKK57_05045	Proteobacteria bacterium
ARC	contig_06180480	contig_06180480_57	29766	30405	+	virus	VOG01568	sp|Q05280|VG66_BPML5-Gene-66-protein	Uncharacterized protein	GDX99561.1	metallophosphatase	Phycisphaerae bacterium
ARC	contig_06180480	contig_06180480_58	30834	31659	-	bacteria	-	-	helix-turn-helix domain-containing protein	WP_014426195.1	helix-turn-helix domain-containing protein	Selenomonas ruminantium
ARC	contig_06180480	contig_06180480_59	31722	32220	+	-	-	-	-	-
ARC	contig_06180480	contig_06180480_60	32329	33286	+	bacteria	-	-	Uncharacterized protein	MBL8228179.1	hypothetical protein	Bryobacterales bacterium
ARC	contig_06180480	contig_06180480_61	33463	33958	+	virus	VOG00152	sp|B8HPS9|RNH_CYAP4-Ribonuclease-H	HYPO, partial	-
ARC	contig_06180480	contig_06180480_62	34029	34392	+	-	-	-	-	-
ARC	contig_06180480	contig_06180480_63	34452	34770	+	-	-	-	-	-
ARC	contig_06180480	contig_06180480_64	34835	35183	+	-	-	-	-	-
ARC	contig_06180480	contig_06180480_65	35210	35495	+	-	-	-	-	-
ARC	contig_06180480	contig_06180480_66	35510	35651	+	-	-	-	-	-
ARC	contig_06180480	contig_06180480_67	35810	36851	+	virus	VOG00074	sp|Q9EQC1|3BHS7_MOUSE-3-beta-hydroxysteroid-dehydrogenase-type-7	Putative GDP-mannose 4,6-dehydratase	MBA31661.1	NAD-dependent epimerase	Chloroflexi bacterium
ARC	contig_06180480	contig_06180480_68	36858	37491	+	bacteria	-	-	flagellar assembly protein FliH	-
ARC	contig_06180480	contig_06180480_69	37517	37904	+	-	-	-	-	-
ARC	contig_06180480	contig_06180480_70	37900	38167	+	-	-	-	-	-
ARC	contig_06180480	contig_06180480_71	38221	38680	+	bacteria	-	-	ATP-binding protein	-
ARC	contig_06180480	contig_06180480_72	38683	39397	+	bacteria	-	-	Uncharacterized protein	MAF25680.1	hypothetical protein	bacterium
ARC	contig_06180480	contig_06180480_73	39393	39516	+	-	-	-	-	-
ARC	contig_06180480	contig_06180480_74	39636	39843	+	-	-	-	-	-
ARC	contig_06180480	contig_06180480_75	40017	40254	+	-	-	-	-	-
ARC	contig_06180480	contig_06180480_76	40257	40974	+	bacteria	-	-	Class I SAM-dependent methyltransferase	CAE7870444.1	unnamed protein product	Symbiodinium sp. KB8
ARC	contig_06180480	contig_06180480_77	41094	41562	+	virus	VOG23666	REFSEQ-hypothetical-protein	GP-PDE domain-containing protein	MAR64518.1	hypothetical protein	Flammeovirgaceae bacterium
ARC	contig_06180480	contig_06180480_78	41570	42275	+	virus	-	-	SAM-dependent methyltransferase	AGE49065.1	SAM-dependent methyltransferase	Acanthocystis turfacea Chlorella virus Br0604L
ARC	contig_06180480	contig_06180480_79	42296	43685	+	virus	VOG00806	sp|Q5UNV4|UNAP_MIMIV-Probable-UDP-N-acetylglucosamine-pyrophosphorylase	HAD-IA family hydrolase	NVM34348.1	HAD-IA family hydrolase	Candidatus Lokiarchaeota archaeon
ARC	contig_06180480	contig_06180480_80	44154	44931	+	virus	VOG03484	sp|Q5UP24|YR259_MIMIV-Uncharacterized-protein-R259	tRNAHis guanylyltransferase catalytic domain-containing protein	NPV13185.1	hypothetical protein	Ignavibacteria bacterium
ARC	contig_06180480	contig_06180480_81	44927	45125	+	-	-	-	-	-
ARC	contig_06180480	contig_06180480_82	45200	45539	+	bacteria	-	-	Uncharacterized protein	HEC65109.1	hypothetical protein	bacterium
ARC	contig_06180480	contig_06180480_83	45547	45718	+	-	-	-	-	-
ARC	contig_06180480	contig_06180480_84	45719	45977	+	-	-	-	-	-
ARC	contig_06180480	contig_06180480_85	45973	46312	+	bacteria	-	-	HYPO	WP_111268488.1	hypothetical protein	Paenibacillus silvae
ARC	contig_06180480	contig_06180480_86	46332	47514	+	virus	VOG00323	sp|P32277|RLIG2_BPT4-RNA-ligase-2	RNA ligase domain-containing protein	RJQ24570.1	hypothetical protein C4577_07310	Candidatus Parcubacteria bacterium
ARC	contig_06180480	contig_06180480_87	47532	47709	+	-	-	-	-	-
ARC	contig_06180480	contig_06180480_88	47802	48126	+	bacteria	-	-	DUF190 domain-containing protein	TFG95160.1	hypothetical protein E4H12_13865	Candidatus Thorarchaeota archaeon
ARC	contig_06180480	contig_06180480_89	48130	48361	+	bacteria	-	-	Uncharacterized protein	HDY66605.1	hypothetical protein	Candidatus Scalindua sp.
ARC	contig_06180480	contig_06180480_90	48533	49925	+	bacteria	-	-	Uncharacterized protein	MBN1889457.1	PcfJ domain-containing protein	Thermoflexales bacterium
ARC	contig_06180480	contig_06180480_91	49976	50423	+	bacteria	-	-	XkdF-like putative serine protease domain-containing protein	WP_021296071.1	hypothetical protein	Alicyclobacillus acidoterrestris
ARC	contig_06180480	contig_06180480_92	50427	50748	+	-	-	-	-	-
ARC	contig_06180480	contig_06180480_93	50750	50999	+	-	-	-	-	-
ARC	contig_06180480	contig_06180480_94	51001	51721	+	bacteria	-	-	HEAT repeat domain-containing protein	MBI3411718.1	hypothetical protein	Planctomycetes bacterium
ARC	contig_06180480	contig_06180480_95	52091	52628	+	virus	VOG15016	sp|P73441|DEF_SYNY3-Peptide-deformylase	peptide deformylase	WP_069292138.1	peptide deformylase	Fervidobacterium thailandense
ARC	contig_06180480	contig_06180480_96	52653	52902	+	-	-	-	-	-
ARC	contig_06180480	contig_06180480_97	52903	53584	+	virus	VOG19332	REFSEQ-HNH-endonuclease	HYPO	WP_087318690.1	hypothetical protein	Bacteroides xylanisolvens
ARC	contig_06180480	contig_06180480_98	53932	54340	-	-	-	-	-	-
ARC	contig_06180480	contig_06180480_99	54399	55047	+	virus	VOG02872	sp|P13325|SEGB_BPT4-Putative-endonuclease-segB	GIY-YIG catalytic domain protein	YP_009321938.1	hypothetical protein BOW81_gp69	Flavobacterium phage Fpv20
ARC	contig_06180480	contig_06180480_100	55671	56076	+	-	-	-	-	-
ARC	contig_06180480	contig_06180480_101	56175	56826	+	virus	VOG01199	REFSEQ-methyltransferase	Methyltransferase FkbM domain-containing protein	WP_202223690.1	FkbM family methyltransferase	Okeania sp. KiyG1
ARC	contig_06180480	contig_06180480_102	56828	57893	+	virus	VOG00136	sp|Q8QL34|Y335_SIRV1-Uncharacterized-glycosyltransferase-335	Glycosyltransferase	NBO99253.1	glycosyltransferase family 1 protein	Proteobacteria bacterium
ARC	contig_06180480	contig_06180480_103	57984	58320	+	virus	VOG00468	sp|C7IZ16|GNA2_ORYSJ-Probable-glucosamine-6-phosphate-N-acetyltransferase-2	Glucosamine 6-phosphate N-acetyltransferase	MYB30662.1	GNAT family N-acetyltransferase	Cenarchaeum sp. SB0663_bin_5
ARC	contig_06180480	contig_06180480_104	58322	58835	+	bacteria	-	-	Uncharacterized protein	TAK39529.1	hypothetical protein EPO28_10720	Saprospiraceae bacterium
ARC	contig_06180480	contig_06180480_105	58847	59273	+	virus	VOG14850	REFSEQ-hypothetical-protein	HYPO HOU00_gp250	RTK97793.1	hypothetical protein EKK64_00900	Neisseriaceae bacterium
ARC	contig_06180480	contig_06180480_106	59383	59821	+	-	-	-	-	-
ARC	contig_06180480	contig_06180480_107	59832	60681	+	virus	VOG00715	sp|Q05259|THYX_BPML5-Probable-flavin-dependent-thymidylate-synthase	Uncharacterized protein	NBQ70236.1	hypothetical protein	Nitrosomonadaceae bacterium
ARC	contig_06180480	contig_06180480_108	60677	61256	+	bacteria	-	-	Uncharacterized protein	NBX98205.1	hypothetical protein	bacterium
ARC	contig_06180480	contig_06180480_109	61259	61823	+	-	-	-	-	-
ARC	contig_06180480	contig_06180480_110	61864	62176	+	-	-	-	-	-
ARC	contig_06180480	contig_06180480_111	62248	63112	+	bacteria	-	-	Uncharacterized protein	-
ARC	contig_06180480	contig_06180480_112	63114	64077	+	virus	-	-	Uncharacterized protein	CAB4136462.1	hypothetical protein UFOVP311_12	uncultured Caudovirales phage
ARC	contig_06180480	contig_06180480_113	64088	64655	+	-	-	-	-	-
ARC	contig_06180480	contig_06180480_114	64699	65536	+	AOB	-	-	Serine protease	NBQ70124.1	serine protease	Nitrosomonadaceae bacterium
ARC	contig_06180480	contig_06180480_115	65612	68105	+	virus	VOG00120	sp|P00452|RIR1_ECOLI-Ribonucleoside-diphosphate-reductase-1-subunit-alpha	Adenosylcobalamin-dependent ribonucleoside-diphosphate reductase	NBQ67409.1	adenosylcobalamin-dependent ribonucleoside-diphosphate reductase	Nitrosomonadaceae bacterium
ARC	contig_06180480	contig_06180480_116	68147	68588	+	virus	VOG00551	REFSEQ-hypothetical-protein	HYPO	WP_146595643.1	hypothetical protein	Novipirellula galeiformis
ARC	contig_06180480	contig_06180480_117	68981	69509	+	virus	VOG01835	sp|Q6GZN1|094L_FRG3G-Uncharacterized-protein-094L	Uncharacterized protein	RTK97161.1	hypothetical protein EKK64_02035	Neisseriaceae bacterium
ARC	contig_06180480	contig_06180480_118	69517	70192	+	bacteria	-	-	Putative molybdenum carrier protein	MBI4981738.1	metallophosphoesterase	Candidatus Omnitrophica bacterium
ARC	contig_06180480	contig_06180480_119	70262	70457	+	-	-	-	-	-
ARC	contig_06180480	contig_06180480_120	70464	70650	+	-	-	-	-	-
ARC	contig_06180480	contig_06180480_121	70652	71177	+	bacteria	-	-	HNH endonuclease	-
ARC	contig_06180480	contig_06180480_122	71367	71556	+	-	-	-	-	-
ARC	contig_06180480	contig_06180480_123	71557	72007	+	virus	VOG00092	sp|P16006|DCTD_BPT4-Deoxycytidylate-deaminase	dCMP deaminase family protein	MBI2674391.1	CMP deaminase	Candidatus Yanofskybacteria bacterium
ARC	contig_06180480	contig_06180480_124	72019	73117	+	bacteria	-	-	Peptidase metallopeptidase domain-containing protein	OYW75464.1	hypothetical protein B7Z37_13135	Verrucomicrobia bacterium 12-59-8
ARC	contig_06180480	contig_06180480_125	73172	74951	+	virus	VOG02979	sp|Q7T6X6|GFAT_MIMIV-Probable-glutamine--fructose-6-phosphate-aminotransferase-[isomerizing]	Glutamine--fructose-6-phosphate aminotransferase [isomerizing]	MAI07288.1	glutamine--fructose-6-phosphate transaminase (isomerizing)	Rhodospirillaceae bacterium
ARC	contig_06180480	contig_06180480_126	74983	75814	+	virus	VOG07401	REFSEQ-hypothetical-protein	HYPO	AEG14707.1	hypothetical protein Desku_1120	Desulfofundulus kuznetsovii DSM 6115
ARC	contig_06180480	contig_06180480_127	75810	76200	+	bacteria	-	-	Uncharacterized protein	-
ARC	contig_06180480	contig_06180480_128	76199	76520	+	-	-	-	-	-
ARC	contig_06180480	contig_06180480_129	76560	76848	+	-	-	-	-	-
ARC	contig_06180480	contig_06180480_130	76844	77237	+	-	-	-	-	-
ARC	contig_06180480	contig_06180480_131	77250	77688	+	bacteria	-	-	Uncharacterized protein	MAF25012.1	hypothetical protein	bacterium
ARC	contig_06180480	contig_06180480_132	77706	78138	+	bacteria	-	-	Transposase	NBQ16710.1	hypothetical protein	bacterium
ARC	contig_06180480	contig_06180480_133	78169	79279	+	virus	VOG01109	sp|P04529|UVSX_BPT4-Recombination-and-repair-protein	Uncharacterized protein	NBX98673.1	hypothetical protein	bacterium
ARC	contig_06180480	contig_06180480_134	79275	79665	+	virus	VOG01835	sp|Q6GZN1|094L_FRG3G-Uncharacterized-protein-094L	Uncharacterized protein	NBQ16708.1	hypothetical protein	bacterium
ARC	contig_06180480	contig_06180480_135	79802	80126	+	bacteria	-	-	Uncharacterized protein	NBT07572.1	hypothetical protein	Chitinophagia bacterium
ARC	contig_06180480	contig_06180480_136	80159	80840	+	-	-	-	-	-
ARC	contig_06180480	contig_06180480_137	80841	81057	+	virus	VOG02958	REFSEQ-hypothetical-protein	thymidine kinase	EBF8123335.1	hypothetical protein	Salmonella enterica subsp. enterica
ARC	contig_06180480	contig_06180480_138	81060	82524	+	virus	VOG00895	sp|P0ACB0|DNAB_ECOLI-Replicative-DNA-helicase	DNA helicase	NVM35801.1	hypothetical protein	Candidatus Lokiarchaeota archaeon
ARC	contig_06180480	contig_06180480_139	82538	83576	+	virus	VOG01705	sp|P45907|YQAJ_BACSU-Uncharacterized-protein-YqaJ	Toprim domain-containing protein	NBW09728.1	toprim domain-containing protein	Caulobacteraceae bacterium
ARC	contig_06180480	contig_06180480_140	83725	83995	+	virus	VOG10377	REFSEQ-hypothetical-protein	dATP/dGTP diphosphohydrolase N-terminal domain-containing protein	CAB4140288.1	hypothetical protein UFOVP403_13	uncultured Caudovirales phage
ARC	contig_06180480	contig_06180480_141	84097	85099	+	virus	VOG00216	sp|O64262|VG69_BPMD2-Gene-69-protein	Uncharacterized protein	NBQ16702.1	hypothetical protein	bacterium
ARC	contig_06180480	contig_06180480_142	85101	85746	+	virus	VOG02897	sp|P50619|YMAB_BACSU-Uncharacterized-protein-YmaB	HYPO	QDU59779.1	hypothetical protein Pan216_06110	Planctomycetes bacterium Pan216
ARC	contig_06180480	contig_06180480_143	85742	85952	+	-	-	-	-	-
ARC	contig_06180480	contig_06180480_144	85948	86257	+	-	-	-	-	-
ARC	contig_06180480	contig_06180480_145	86253	88158	+	virus	VOG23717	REFSEQ-DNA-polymerase-III-alpha	Polymerase/histidinol phosphatase N-terminal domain-containing protein	MAZ56599.1	hypothetical protein	bacterium
ARC	contig_06180480	contig_06180480_146	88712	89147	+	-	-	-	-	-
ARC	contig_06180480	contig_06180480_147	89149	89821	+	virus	VOG00384	sp|Q91XB0|TREX1_MOUSE-Three-prime-repair-exonuclease-1	Exonuclease domain-containing protein	HAI40388.1	hypothetical protein	Maribacter sp.
ARC	contig_06180480	contig_06180480_148	89936	90089	+	-	-	-	-	-
ARC	contig_06180480	contig_06180480_149	90085	91795	+	virus	VOG23717	REFSEQ-DNA-polymerase-III-alpha	Uncharacterized protein	NBQ16697.1	hypothetical protein	bacterium
ARC	contig_06180480	contig_06180480_150	91827	92796	+	virus	VOG05485	REFSEQ-hypothetical-protein	Uncharacterized protein	MAL65554.1	hypothetical protein	Candidatus Marinimicrobia bacterium
ARC	contig_06180480	contig_06180480_151	92825	93203	+	virus	VOG00404	sp|P9WGD4|SSB_MYCTO-Single-stranded-DNA-binding-protein	Single-stranded DNA-binding protein	MBK5200471.1	single-stranded DNA-binding protein	Spirochaetaceae bacterium
ARC	contig_06180480	contig_06180480_152	93473	95126	+	virus	VOG01636	REFSEQ-hypothetical-protein	Glycosyl transferase family 1 domain-containing protein	MAF25657.1	hypothetical protein	bacterium
ARC	contig_06180480	contig_06180480_153	95131	95926	+	virus	VOG22837	REFSEQ-DNA-methylase	site-specific DNA-methyltransferase (adenine-specific)	NES03682.1	DNA adenine methylase	Okeania sp. SIO2F4
ARC	contig_06180480	contig_06180480_154	95938	96577	+	virus	VOG19332	REFSEQ-HNH-endonuclease	HYPO	WP_208377076.1	hypothetical protein	Clostridium perfringens
ARC	contig_06180480	contig_06180480_155	96579	97740	+	virus	VOG01636	REFSEQ-hypothetical-protein	Glycosyl transferase family 1 domain-containing protein	MBF83563.1	hypothetical protein	Acidobacteria bacterium
ARC	contig_06180480	contig_06180480_156	97891	98446	+	virus	VOG02747	sp|P46343|PHOL_BACSU-PhoH-like-protein	MULTISPECIES: PhoH family protein	RKX43432.1	PhoH family protein	Thermotogae bacterium
ARC	contig_06180480	contig_06180480_157	98448	99033	+	virus	VOG19332	REFSEQ-HNH-endonuclease	Uncharacterized protein	WP_181520059.1	hypothetical protein	Anoxybacillus kamchatkensis
ARC	contig_06180480	contig_06180480_158	99029	99143	+	-	-	-	-	-
ARC	contig_06180480	contig_06180480_159	99142	99664	+	-	-	-	-	-
ARC	contig_06180480	contig_06180480_160	99663	100335	+	virus	VOG19332	REFSEQ-HNH-endonuclease	HYPO	WP_208377076.1	hypothetical protein	Clostridium perfringens
ARC	contig_06180480	contig_06180480_161	100331	101339	+	bacteria	-	-	Glycosyl transferase family 1 domain-containing protein	HAI38383.1	hypothetical protein	Maribacter sp.
ARC	contig_06180480	contig_06180480_162	101346	101823	+	bacteria	-	-	Methyltransf_11 domain-containing protein	-
ARC	contig_06180480	contig_06180480_163	101832	102699	+	bacteria	-	-	Uncharacterized protein	NBQ16690.1	hypothetical protein	bacterium
ARC	contig_06180480	contig_06180480_164	102701	103466	+	bacteria	-	-	Glycosyltransferase 2-like domain-containing protein	NBQ16689.1	glycosyltransferase	bacterium
ARC	contig_06180480	contig_06180480_165	103469	104117	+	virus	VOG19332	REFSEQ-HNH-endonuclease	HYPO	WP_208377076.1	hypothetical protein	Clostridium perfringens
ARC	contig_06180480	contig_06180480_166	104116	104782	+	ARC	-	-	MobA-like NTP transferase domain-containing protein	NVM35955.1	UTP--glucose-1-phosphate uridylyltransferase	Candidatus Lokiarchaeota archaeon
ARC	contig_06180480	contig_06180480_167	104783	105833	+	bacteria	-	-	Uncharacterized protein	MAF25664.1	hypothetical protein	bacterium
ARC	contig_06180480	contig_06180480_168	106697	107261	+	virus	VOG12223	REFSEQ-hypothetical-protein	Uncharacterized protein	QOI90344.1	hypothetical protein HWQ62_00207	Pyramimonas orientalis virus
ARC	contig_06180480	contig_06180480_169	107280	107832	+	virus	VOG12223	REFSEQ-hypothetical-protein	Uncharacterized protein	NTW91009.1	class I SAM-dependent methyltransferase	Erysipelotrichaceae bacterium
ARC	contig_06180480	contig_06180480_170	107858	108860	+	virus	VOG00074	sp|Q9EQC1|3BHS7_MOUSE-3-beta-hydroxysteroid-dehydrogenase-type-7	NAD-dependent epimerase/dehydratase domain-containing protein	MAF25141.1	hypothetical protein	bacterium
ARC	contig_06180480	contig_06180480_171	108856	109804	+	virus	VOG00074	sp|Q9EQC1|3BHS7_MOUSE-3-beta-hydroxysteroid-dehydrogenase-type-7	Epimerase	OGG58864.1	epimerase	Candidatus Kaiserbacteria bacterium RIFCSPHIGHO2_01_FULL_56_24
ARC	contig_06180480	contig_06180480_172	109806	110520	+	virus	VOG02985	REFSEQ-hypothetical-protein	Uncharacterized protein	NBX98665.1	hypothetical protein	bacterium
ARC	contig_06180480	contig_06180480_173	110755	111457	+	virus	VOG00074	sp|Q9EQC1|3BHS7_MOUSE-3-beta-hydroxysteroid-dehydrogenase-type-7	GDP-L-fucose synthase	MAF25508.1	epimerase	bacterium
ARC	contig_06180480	contig_06180480_174	111897	112734	+	bacteria	-	-	Uncharacterized protein	HCI70949.1	hypothetical protein	Balneola sp.
ARC	contig_06180480	contig_06180480_175	112734	113250	+	bacteria	-	-	HYPO	-
ARC	contig_06180480	contig_06180480_176	113246	114098	+	bacteria	-	-	HeH/LEM domain-containing protein	MAF25147.1	hypothetical protein	bacterium
ARC	contig_06180480	contig_06180480_177	114110	114605	+	bacteria	-	-	LAGLIDADG_2 domain-containing protein	RLC89049.1	hypothetical protein DRJ03_00365	Chloroflexi bacterium
ARC	contig_06180480	contig_06180480_178	114831	115281	+	-	-	-	-	-
ARC	contig_06180480	contig_06180480_179	115316	115487	+	bacteria	-	-	HYPO	WP_182393496.1	hypothetical protein	Legionella sp. PC997
ARC	contig_06180480	contig_06180480_180	115536	116019	+	-	-	-	-	-
ARC	contig_06180480	contig_06180480_181	116229	116430	+	-	-	-	-	-
ARC	contig_06180480	contig_06180480_182	116433	117063	-	ARC	-	-	Uncharacterized protein	MAH46866.1	hypothetical protein	Candidatus Pacearchaeota archaeon
ARC	contig_06180480	contig_06180480_183	117107	120356	-	bacteria	-	-	Uncharacterized protein	NCA31002.1	hypothetical protein	Chitinophagia bacterium
ARC	contig_06180480	contig_06180480_184	120359	121052	-	bacteria	-	-	LAGLIDADG family homing endonuclease	WP_061529782.1	MULTISPECIES: hypothetical protein	Bacillus cereus group
ARC	contig_06180480	contig_06180480_185	121071	122409	-	bacteria	-	-	Uncharacterized protein	MQF98153.1	hypothetical protein	SAR202 cluster bacterium
ARC	contig_06180480	contig_06180480_186	122489	123329	-	bacteria	-	-	DOD-type homing endonuclease domain-containing protein	WP_131929222.1	recombinase family protein	Bacillus sp. OK077
ARC	contig_06180480	contig_06180480_187	123372	124992	-	bacteria	-	-	LamG domain-containing protein	MBI2590947.1	LamG domain-containing protein	Candidatus Blackburnbacteria bacterium
ARC	contig_06180480	contig_06180480_188	125001	125496	-	-	-	-	-	-
ARC	contig_06180480	contig_06180480_189	125508	132978	-	bacteria	-	-	Phage tail tape measure protein	MBN9516955.1	phage tail tape measure protein	bacterium
ARC	contig_06180480	contig_06180480_190	133072	133888	-	bacteria	-	-	Uncharacterized protein	NBQ17043.1	hypothetical protein	bacterium
ARC	contig_06180480	contig_06180480_191	133979	134354	-	bacteria	-	-	Uncharacterized protein	-
ARC	contig_06180480	contig_06180480_192	134366	135440	-	bacteria	-	-	Uncharacterized protein	NBQ17041.1	hypothetical protein	bacterium
ARC	contig_06180480	contig_06180480_193	135442	135931	-	bacteria	-	-	HYPO	OGT23542.1	hypothetical protein A2W47_04515	Gammaproteobacteria bacterium RIFCSPHIGHO2_12_38_15
ARC	contig_06180480	contig_06180480_194	136058	137069	-	ARC	-	-	Uncharacterized protein	TXT66131.1	hypothetical protein BAJALOKI3v1_50131	Candidatus Lokiarchaeota archaeon
ARC	contig_06180480	contig_06180480_195	137141	138113	-	bacteria	-	-	Uncharacterized protein	NBQ17039.1	hypothetical protein	bacterium
ARC	contig_06180480	contig_06180480_196	138113	138824	-	virus	VOG02872	sp|P13325|SEGB_BPT4-Putative-endonuclease-segB	GIY-YIG nuclease family protein	HDZ37886.1	hypothetical protein	Marinobacter sp.
ARC	contig_06180480	contig_06180480_197	138853	139525	-	bacteria	-	-	Uncharacterized protein	-
ARC	contig_06180480	contig_06180480_198	139533	140037	-	-	-	-	-	-
ARC	contig_06180480	contig_06180480_199	140037	140265	-	-	-	-	-	-
ARC	contig_06180480	contig_06180480_200	140293	140515	-	-	-	-	-	-
ARC	contig_06180480	contig_06180480_201	140529	141045	-	bacteria	-	-	Phage gp6-like head-tail connector protein	NBQ17034.1	hypothetical protein	bacterium
ARC	contig_06180480	contig_06180480_202	141165	141582	+	bacteria	-	-	Uncharacterized protein	WP_166820524.1	hypothetical protein	Rubinisphaera sp. JC658
ARC	contig_06180480	contig_06180480_203	141696	142545	+	virus	VOG00526	REFSEQ-HNH-protein	HNH endonuclease	GIM89295.1	hypothetical protein Ato02nite_010880	Actinoplanes toevensis
ARC	contig_06180480	contig_06180480_204	142606	147931	+	bacteria	-	-	Uncharacterized protein	WP_208618892.1	hypothetical protein, partial	Flavobacterium urumqiense
ARC	contig_06180480	contig_06180480_205	147945	148257	+	bacteria	-	-	BppU_N domain-containing protein	HAM41904.1	hypothetical protein	Candidatus Omnitrophica bacterium
ARC	contig_06180480	contig_06180480_206	148253	148460	-	-	-	-	-	-
ARC	contig_06180480	contig_06180480_207	148462	148615	-	-	-	-	-	-
ARC	contig_06180480	contig_06180480_208	148616	148964	-	-	-	-	-	-
ARC	contig_06180480	contig_06180480_209	148966	149254	-	-	-	-	-	-
ARC	contig_06180480	contig_06180480_210	149387	150422	-	bacteria	-	-	Uncharacterized protein	NBU33417.1	hypothetical protein	bacterium
ARC	contig_06180480	contig_06180480_211	150496	150979	-	bacteria	-	-	HYPO	WP_149113932.1	hypothetical protein	Limnoglobus roseus
ARC	contig_06180480	contig_06180480_212	151056	152535	-	bacteria	-	-	Peptidase_S78_2 domain-containing protein	NDG29769.1	hypothetical protein	bacterium
ARC	contig_06180480	contig_06180480_213	152534	152786	-	-	-	-	-	-
ARC	contig_06180480	contig_06180480_214	152800	153031	-	-	-	-	-	-
ARC	contig_06180480	contig_06180480_215	153111	153849	-	-	-	-	-	-
ARC	contig_06180480	contig_06180480_216	153845	154502	-	virus	VOG19332	REFSEQ-HNH-endonuclease	HYPO	WP_208377076.1	hypothetical protein	Clostridium perfringens
ARC	contig_06180480	contig_06180480_217	154505	156695	-	bacteria	-	-	Uncharacterized protein	NBU33414.1	hypothetical protein	bacterium
ARC	contig_06180480	contig_06180480_218	156707	157418	-	virus	VOG02872	sp|P13325|SEGB_BPT4-Putative-endonuclease-segB	GIY-YIG nuclease family protein	WP_142773831.1	GIY-YIG nuclease family protein	Spirosoma sp. KCTC 42546
ARC	contig_06180480	contig_06180480_219	157471	159421	-	virus	VOG09810	sp|P17312|TERL_BPT4-Terminase,-large-subunit	Uncharacterized protein	NBW57637.1	hypothetical protein	bacterium
ARC	contig_06180480	contig_06180480_220	159567	160014	-	bacteria	-	-	ERCC4 domain-containing protein	MAF24921.1	hypothetical protein	bacterium
ARC	contig_06180480	contig_06180480_221	160031	160919	-	virus	VOG00119	sp|A6WWI2|MTB1_OCHA4-Modification-methylase-BabI	site-specific DNA-methyltransferase	WP_190369819.1	site-specific DNA-methyltransferase	Anabaena sp. FACHB-1237
ARC	contig_06180480	contig_06180480_222	160918	161281	-	virus	VOG02479	sp|Q6QGD3|ENDO1_BPT5-Putative-endonuclease	HNH endonuclease	NND23471.1	HNH endonuclease	Acidimicrobiia bacterium
ARC	contig_06180480	contig_06180480_223	161282	162329	-	virus	VOG00074	sp|Q9EQC1|3BHS7_MOUSE-3-beta-hydroxysteroid-dehydrogenase-type-7	GDP-mannose 4,6-dehydratase	NND23472.1	GDP-mannose 4,6-dehydratase	Acidimicrobiia bacterium
ARC	contig_06180480	contig_06180480_224	162325	162721	-	virus	VOG19332	REFSEQ-HNH-endonuclease	HYPO	RYG99961.1	hypothetical protein EON58_01990	Alphaproteobacteria bacterium
ARC	contig_06180480	contig_06180480_225	162959	163781	-	bacteria	-	-	Uncharacterized protein	NDB58698.1	hypothetical protein	bacterium
ARC	contig_06180480	contig_06180480_226	163784	164231	-	-	-	-	-	-
ARC	contig_06180480	contig_06180480_227	164231	164471	-	-	-	-	-	-
ARC	contig_06180480	contig_06180480_228	164640	165297	-	bacteria	-	-	RNA polymerase sigma-70 region 2 domain-containing protein	WP_149113938.1	sigma-70 family RNA polymerase sigma factor	Limnoglobus roseus
ARC	contig_06180480	contig_06180480_229	165300	165471	-	-	-	-	-	-
ARC	contig_06180480	contig_06180480_230	166257	166449	+	-	-	-	-	-
ARC	contig_06180480	contig_06180480_231	166586	166811	+	-	-	-	-	-
ARC	contig_06180480	contig_06180480_232	166858	167209	+	-	-	-	-	-
ARC	contig_06180480	contig_06180480_233	167260	167497	+	-	-	-	-	-
ARC	contig_06180480	contig_06180480_234	167580	167778	+	-	-	-	-	-
ARC	contig_06180480	contig_06180480_235	167778	168228	+	bacteria	-	-	Uncharacterized protein	-
ARC	contig_06180480	contig_06180480_236	168625	168832	+	-	-	-	-	-
ARC	contig_06180480	contig_06180480_237	168922	169288	+	-	-	-	-	-
ARC	contig_06180480	contig_06180480_238	169363	169579	+	-	-	-	-	-
ARC	contig_06180480	contig_06180480_239	169682	170117	+	bacteria	-	-	-	WP_145238405.1	hypothetical protein	Urbifossiella limnaea
ARC	contig_06180480	contig_06180480_240	170406	170700	+	bacteria	-	-	HYPO	-
ARC	contig_06180480	contig_06180480_241	170708	170888	+	-	-	-	-	-
ARC	contig_06180480	contig_06180480_242	171129	171390	+	-	-	-	-	-
ARC	contig_06180480	contig_06180480_243	171431	171713	+	-	-	-	-	-
ARC	contig_06180480	contig_06180480_244	171799	172051	+	-	-	-	-	-
ARC	contig_06180480	contig_06180480_245	172129	172318	+	-	-	-	-	-
ARC	contig_06180480	contig_06180480_246	172622	172901	+	-	-	-	-	-
ARC	contig_06180480	contig_06180480_247	173160	173343	+	-	-	-	-	-
ARC	contig_06180480	contig_06180480_248	173710	173986	+	-	-	-	-	-
ARC	contig_06180480	contig_06180480_249	174074	174299	+	-	-	-	-	-
ARC	contig_06180480	contig_06180480_250	174496	174937	+	-	-	-	-	-
ARC	contig_06180480	contig_06180480_251	175050	175329	+	-	-	-	-	-
ARC	contig_06180480	contig_06180480_252	175645	175867	+	-	-	-	-	-
ARC	contig_06180480	contig_06180480_253	176203	176467	+	bacteria	-	-	Uncharacterized protein	-
ARC	contig_06180480	contig_06180480_254	176528	176786	+	bacteria	-	-	-	RJQ30264.1	hypothetical protein C4565_00335	Candidatus Parcubacteria bacterium
ARC	contig_06180480	contig_06180480_255	176836	177070	+	-	-	-	-	-
ARC	contig_06180480	contig_06180480_256	177562	177793	+	-	-	-	-	-
ARC	contig_06180480	contig_06180480_257	178538	178766	+	-	-	-	-	-
ARC	contig_06180480	contig_06180480_258	179379	179856	+	-	-	-	-	-
ARC	contig_06180480	contig_06180480_259	180054	180249	+	-	-	-	-	-
ARC	contig_06180480	contig_06180480_260	180252	180450	+	-	-	-	-	-
ARC	contig_06180480	contig_06180480_261	180460	180718	+	-	-	-	-	-
ARC	contig_06180480	contig_06180480_262	180772	181027	+	-	-	-	-	-
ARC	contig_06180480	contig_06180480_263	181393	181564	+	-	-	-	-	-
ARC	contig_06180480	contig_06180480_264	181981	182086	+	-	-	-	-	-
AOA	contig_06593164	contig_06593164_1	2	374	-	-	-	-	-	-
AOA	contig_06593164	contig_06593164_2	493	976	-	-	-	-	-	-
AOA	contig_06593164	contig_06593164_3	1486	2641	-	bacteria	-	-	VWFA domain-containing protein	-
AOA	contig_06593164	contig_06593164_4	2702	2882	-	-	-	-	-	-
AOA	contig_06593164	contig_06593164_5	2965	3124	-	-	-	-	-	-
AOA	contig_06593164	contig_06593164_6	3120	4059	-	bacteria	-	-	Metallophos domain-containing protein	HEC65447.1	hypothetical protein	bacterium
AOA	contig_06593164	contig_06593164_7	4133	4529	-	-	-	-	-	-
AOA	contig_06593164	contig_06593164_8	4981	5290	-	-	-	-	-	-
AOA	contig_06593164	contig_06593164_9	5488	5686	-	-	-	-	-	-
AOA	contig_06593164	contig_06593164_10	5682	5817	-	-	-	-	-	-
AOA	contig_06593164	contig_06593164_11	6038	7049	-	virus	VOG11187	REFSEQ-cytosine-specific-DNA-methyltransferase	Cytosine specific methyltransferase	RJR14673.1	DNA (cytosine-5-)-methyltransferase	Candidatus Microgenomates bacterium
AOA	contig_06593164	contig_06593164_12	7133	7559	-	-	-	-	-	-
AOA	contig_06593164	contig_06593164_13	7563	7731	-	-	-	-	-	-
AOA	contig_06593164	contig_06593164_14	7727	7961	-	-	-	-	-	-
AOA	contig_06593164	contig_06593164_15	7957	8239	-	-	-	-	-	-
AOA	contig_06593164	contig_06593164_16	8235	9171	-	virus	VOG06283	sp|O29269|RADA_ARCFU-DNA-repair-and-recombination-protein-RadA	DNA repair and recombination protein RadA	NOJ29769.1	DNA repair and recombination protein RadA	Nitrososphaeraceae archaeon
AOA	contig_06593164	contig_06593164_17	9167	9332	-	-	-	-	-	-
AOA	contig_06593164	contig_06593164_18	9328	9685	-	-	-	-	-	-
AOA	contig_06593164	contig_06593164_19	9684	9951	-	-	-	-	-	-
AOA	contig_06593164	contig_06593164_20	9953	10313	-	-	-	-	-	-
AOA	contig_06593164	contig_06593164_21	10390	10723	-	-	-	-	-	-
AOA	contig_06593164	contig_06593164_22	10789	11173	-	-	-	-	-	-
AOA	contig_06593164	contig_06593164_23	11169	11331	-	-	-	-	-	-
AOA	contig_06593164	contig_06593164_24	11734	12046	-	-	-	-	-	-
AOA	contig_06593164	contig_06593164_25	12161	12425	-	-	-	-	-	-
AOA	contig_06593164	contig_06593164_26	12421	12631	-	-	-	-	-	-
AOA	contig_06593164	contig_06593164_27	12692	12986	-	-	-	-	-	-
AOA	contig_06593164	contig_06593164_28	12987	13569	-	-	-	-	-	-
AOA	contig_06593164	contig_06593164_29	13570	13948	-	-	-	-	-	-
AOA	contig_06593164	contig_06593164_30	13949	14120	-	-	-	-	-	-
AOA	contig_06593164	contig_06593164_31	14256	14607	+	-	-	-	-	-
AOA	contig_06593164	contig_06593164_32	14603	16091	-	bacteria	-	-	F5/8 type C domain-containing protein	TVM02443.1	hypothetical protein CV087_09605, partial	Candidatus Brocadia sp. WS118
AOA	contig_06593164	contig_06593164_33	16284	16473	-	-	-	-	-	-
AOA	contig_06593164	contig_06593164_34	16509	18489	-	virus	VOG13841	REFSEQ-hypothetical-protein	Calcineurin-like phosphoesterase domain-containing protein	SPC34115.1	protein of unknown function	Candidatus Nitrosocaldus cavascurensis
AOA	contig_06593164	contig_06593164_35	18493	19378	-	-	-	-	-	-
AOA	contig_06593164	contig_06593164_36	19377	19731	-	-	-	-	-	-
AOA	contig_06593164	contig_06593164_37	19767	19953	-	-	-	-	-	-
AOA	contig_06593164	contig_06593164_38	19952	21629	-	bacteria	-	-	Uncharacterized protein	-
AOA	contig_06593164	contig_06593164_39	21662	22799	-	bacteria	-	-	Concanavalin A-like lectin/glucanases superfamily protein	-
AOA	contig_06593164	contig_06593164_40	22800	23442	-	bacteria	-	-	HYPO	TVM01216.1	hypothetical protein CV087_11165	Candidatus Brocadia sp. WS118
AOA	contig_06593164	contig_06593164_41	23476	25282	-	bacteria	-	-	choice-of-anchor R domain-containing protein	TVM01215.1	hypothetical protein CV087_11160	Candidatus Brocadia sp. WS118
AOA	contig_06593164	contig_06593164_42	25285	28567	-	bacteria	-	-	HYPO	-
AOA	contig_06593164	contig_06593164_43	28663	29071	-	-	-	-	-	-
AOA	contig_06593164	contig_06593164_44	29283	29829	-	-	-	-	-	-
AOA	contig_06593164	contig_06593164_45	29870	30809	-	-	-	-	-	-
AOA	contig_06593164	contig_06593164_46	30850	32077	-	bacteria	-	-	peroxidase family protein, partial	-
AOA	contig_06593164	contig_06593164_47	32613	32835	-	-	-	-	-	-
AOA	contig_06593164	contig_06593164_48	32844	33357	-	virus	VOG13841	REFSEQ-hypothetical-protein	Uncharacterized protein	NOJ28233.1	hypothetical protein	Nitrososphaera sp.
AOA	contig_06593164	contig_06593164_49	33381	33993	-	-	-	-	-	-
AOA	contig_06593164	contig_06593164_50	33992	34322	-	bacteria	-	-	Uncharacterized protein	-
AOA	contig_06593164	contig_06593164_51	34662	35103	-	-	-	-	-	-
AOA	contig_06593164	contig_06593164_52	35137	35500	-	-	-	-	-	-
AOA	contig_06593164	contig_06593164_53	35552	35837	-	-	-	-	-	-
AOA	contig_06593164	contig_06593164_54	35940	36114	-	-	-	-	-	-
AOA	contig_06593164	contig_06593164_55	36235	36466	-	-	-	-	-	-
AOA	contig_06593164	contig_06593164_56	36465	37152	-	-	-	-	-	-
AOA	contig_06593164	contig_06593164_57	37233	38448	-	-	-	-	-	-
AOA	contig_06593164	contig_06593164_58	38449	38953	-	-	-	-	-	-
AOA	contig_06593164	contig_06593164_59	38956	40111	-	bacteria	-	-	Uncharacterized protein	-
AOA	contig_06593164	contig_06593164_60	40258	41692	-	-	-	-	-	-
AOA	contig_06593164	contig_06593164_61	41819	42914	-	bacteria	-	-	M4 family metallopeptidase	WP_179064166.1	M4 family metallopeptidase	Nostoc sp. C052
AOA	contig_06593164	contig_06593164_62	43045	43468	-	-	-	-	-	-
AOA	contig_06593164	contig_06593164_63	43467	43662	-	-	-	-	-	-
AOA	contig_06593164	contig_06593164_64	43824	43989	-	-	-	-	-	-
AOA	contig_06593164	contig_06593164_65	44144	44327	-	-	-	-	-	-
AOA	contig_06593164	contig_06593164_66	44604	44769	-	-	-	-	-	-
AOA	contig_06593164	contig_06593164_67	44769	44994	-	-	-	-	-	-
AOA	contig_06593164	contig_06593164_68	44993	45296	-	-	-	-	-	-
AOA	contig_06593164	contig_06593164_69	45558	45774	-	-	-	-	-	-
AOA	contig_06593164	contig_06593164_70	45774	46242	-	-	-	-	-	-
AOA	contig_06593164	contig_06593164_71	46354	46576	+	-	-	-	-	-
AOA	contig_06593164	contig_06593164_72	46582	47050	-	AOA	-	-	Uncharacterized protein	RPI85035.1	hypothetical protein EHM34_02585	Nitrosopumilales archaeon
AOA	contig_06593164	contig_06593164_73	47651	47933	-	-	-	-	-	-
AOA	contig_06593164	contig_06593164_74	48078	48252	-	-	-	-	-	-
AOA	contig_06593164	contig_06593164_75	48262	48418	-	-	-	-	-	-
AOA	contig_06593164	contig_06593164_76	48427	48619	-	-	-	-	-	-
AOA	contig_06593164	contig_06593164_77	48801	48924	-	-	-	-	-	-
AOA	contig_06593164	contig_06593164_78	48923	49118	-	bacteria	-	-	Uncharacterized protein	-
AOA	contig_06593164	contig_06593164_79	49315	49747	-	bacteria	-	-	HYPO	-
AOA	contig_06593164	contig_06593164_80	49839	50106	-	virus	VOG12978	REFSEQ-hypothetical-protein	HYPO AVT09_gp191	YP_009194241.1	hypothetical protein AVT09_gp191	Brevibacillus phage Sundance
AOA	contig_06593164	contig_06593164_81	50116	50455	-	-	-	-	-	-
AOA	contig_06593164	contig_06593164_82	50459	50594	-	-	-	-	-	-
AOA	contig_06593164	contig_06593164_83	50603	50798	-	-	-	-	-	-
AOA	contig_06593164	contig_06593164_84	50808	51018	-	-	-	-	-	-
AOA	contig_06593164	contig_06593164_85	51030	51285	-	-	-	-	-	-
AOA	contig_06593164	contig_06593164_86	51533	51746	-	-	-	-	-	-
AOA	contig_06593164	contig_06593164_87	51764	52082	-	-	-	-	-	-
AOA	contig_06593164	contig_06593164_88	52091	52406	-	-	-	-	-	-
AOA	contig_06593164	contig_06593164_89	53553	53727	-	-	-	-	-	-
AOA	contig_06593164	contig_06593164_90	53786	54035	-	-	-	-	-	-
AOA	contig_06593164	contig_06593164_91	54031	55522	-	virus	VOG09810	sp|P17312|TERL_BPT4-Terminase,-large-subunit	Terminase_6 domain-containing protein	TVL95609.1	hypothetical protein CV087_24210	Candidatus Brocadia sp. WS118
AOA	contig_06593164	contig_06593164_92	55651	55819	-	-	-	-	-	-
AOA	contig_06593164	contig_06593164_93	55815	56223	-	-	-	-	-	-
AOA	contig_06593164	contig_06593164_94	56219	56381	-	-	-	-	-	-
AOA	contig_06593164	contig_06593164_95	56391	56751	-	-	-	-	-	-
AOA	contig_06593164	contig_06593164_96	56747	57737	-	-	-	-	-	-
AOA	contig_06593164	contig_06593164_97	57739	58402	-	AOA	-	-	Calcineurin-like phosphoesterase domain-containing protein	TLX88734.1	hypothetical protein E6L04_00170	Thaumarchaeota archaeon
NOB	contig_08069991	contig_08069991_1	2	437	-	-	-	-	-	-
NOB	contig_08069991	contig_08069991_2	1196	1367	+	-	-	-	-	-
NOB	contig_08069991	contig_08069991_3	1534	1687	+	-	-	-	-	-
NOB	contig_08069991	contig_08069991_4	1687	1852	+	-	-	-	-	-
NOB	contig_08069991	contig_08069991_5	1851	3267	+	virus	VOG01029	sp|Q58294|RFCL_METJA-Replication-factor-C-large-subunit	AAA family ATPase	TXH12417.1	AAA family ATPase	Hyphomicrobiaceae bacterium
NOB	contig_08069991	contig_08069991_6	3282	4062	+	virus	VOG01303	REFSEQ-hypothetical-protein	HYPO	NQX74089.1	hypothetical protein	Epibacterium sp.
NOB	contig_08069991	contig_08069991_7	4063	4591	+	virus	VOG14781	sp|P27189|TRAC4_ECOLX-DNA-primase-TraC	zincin-like metallopeptidase domain-containing protein	WP_121614219.1	DUF1738 domain-containing protein	Mesobacillus foraminis
NOB	contig_08069991	contig_08069991_8	4587	4713	+	-	-	-	-	-
NOB	contig_08069991	contig_08069991_9	4849	5059	+	-	-	-	-	-
NOB	contig_08069991	contig_08069991_10	5101	5335	+	-	-	-	-	-
NOB	contig_08069991	contig_08069991_11	5509	6004	+	ARC	-	-	HYPO	VVB55203.1	Uncharacterised protein	uncultured archaeon
NOB	contig_08069991	contig_08069991_12	6072	6483	+	-	-	-	-	-
NOB	contig_08069991	contig_08069991_13	6486	6792	+	bacteria	-	-	Type I restriction endonuclease subunit M	MAX35805.1	hypothetical protein	Gimesia sp.
NOB	contig_08069991	contig_08069991_14	6994	7207	+	-	-	-	-	-
NOB	contig_08069991	contig_08069991_15	7203	7392	+	bacteria	-	-	Helix-turn-helix domain-containing protein	-
NOB	contig_08069991	contig_08069991_16	7561	7885	+	-	-	-	-	-
NOB	contig_08069991	contig_08069991_17	7907	8087	+	-	-	-	-	-
NOB	contig_08069991	contig_08069991_18	8083	9220	+	virus	VOG00041	sp|O10330|VLF1_NPVOP-Very-late-expression-factor-1	Site-specific integrase	MBI4490397.1	site-specific integrase	Deltaproteobacteria bacterium
NOB	contig_08069991	contig_08069991_19	9219	9387	+	-	-	-	-	-
NOB	contig_08069991	contig_08069991_20	10170	10689	+	-	-	-	-	-
NOB	contig_08069991	contig_08069991_21	10685	10925	+	-	-	-	-	-
NOB	contig_08069991	contig_08069991_22	10925	11558	+	virus	VOG00056	sp|P04520|PRIM_BPT4-DNA-primase	Toprim domain-containing protein	-
NOB	contig_08069991	contig_08069991_23	11676	14115	+	virus	VOG00029	sp|O64235|DPOL_BPMD2-DNA-polymerase	DNA-directed DNA polymerase family A palm domain-containing protein	NIT14254.1	DNA polymerase I	Candidatus Dadabacteria bacterium
NOB	contig_08069991	contig_08069991_24	14111	14297	+	-	-	-	-	-
NOB	contig_08069991	contig_08069991_25	14293	14599	+	-	-	-	-	-
NOB	contig_08069991	contig_08069991_26	14661	14880	+	-	-	-	-	-
NOB	contig_08069991	contig_08069991_27	14884	15151	+	-	-	-	-	-
NOB	contig_08069991	contig_08069991_28	15165	15441	+	-	-	-	-	-
NOB	contig_08069991	contig_08069991_29	15444	16158	+	bacteria	-	-	PD-(D/E)XK nuclease family protein	OFX04185.1	hypothetical protein A3E78_02515	Alphaproteobacteria bacterium RIFCSPHIGHO2_12_FULL_63_12
NOB	contig_08069991	contig_08069991_30	16154	16493	+	-	-	-	-	-
NOB	contig_08069991	contig_08069991_31	16513	16759	+	-	-	-	-	-
NOB	contig_08069991	contig_08069991_32	16755	17031	+	-	-	-	-	-
NOB	contig_08069991	contig_08069991_33	17027	18170	+	virus	VOG00557	sp|P04530|VG41_BPT4-ATP-dependent-helicase-41	SF4 helicase domain-containing protein	-
NOB	contig_08069991	contig_08069991_34	18166	18430	+	bacteria	-	-	HYPO	-
NOB	contig_08069991	contig_08069991_35	18539	18953	+	virus	VOG00680	sp|D3WAC2|ENDON_BPLP2-Probable-HNH-endonuclease	HNHc domain containing protein	CAB4130934.1	HNHc domain containing protein	uncultured Caudovirales phage
NOB	contig_08069991	contig_08069991_36	18949	19720	+	virus	VOG01150	sp|O64245|VG54_BPMD2-Gene-54-protein	Uncharacterized protein	NCV17590.1	hypothetical protein	Rhodobacterales bacterium
NOB	contig_08069991	contig_08069991_37	19716	19860	+	-	-	-	-	-
NOB	contig_08069991	contig_08069991_38	19879	20107	+	-	-	-	-	-
NOB	contig_08069991	contig_08069991_39	20103	20262	+	-	-	-	-	-
NOB	contig_08069991	contig_08069991_40	20258	20540	+	bacteria	-	-	SnoaL-like domain-containing protein	-
NOB	contig_08069991	contig_08069991_41	20536	20689	+	-	-	-	-	-
NOB	contig_08069991	contig_08069991_42	20685	20982	+	-	-	-	-	-
NOB	contig_08069991	contig_08069991_43	20981	21359	+	bacteria	-	-	Uncharacterized protein	-
NOB	contig_08069991	contig_08069991_44	21358	21760	+	bacteria	-	-	Nucleoside 2-deoxyribosyltransferase	-
NOB	contig_08069991	contig_08069991_45	21760	22141	+	bacteria	-	-	DUF5664 domain-containing protein	MBM4073787.1	hypothetical protein	Planctomycetes bacterium
NOB	contig_08069991	contig_08069991_46	22533	23244	+	-	-	-	-	-
NOB	contig_08069991	contig_08069991_47	23293	23749	+	-	-	-	-	-
NOB	contig_08069991	contig_08069991_48	23749	24307	+	virus	VOG03517	REFSEQ-hypothetical-protein	Secretion activating protein	NOZ68014.1	secretion activating protein	Deferribacteres bacterium
NOB	contig_08069991	contig_08069991_49	24320	24710	+	-	-	-	-	-
NOB	contig_08069991	contig_08069991_50	24709	25018	+	bacteria	-	-	Right-handed parallel beta-helix repeat-containing protein	-
NOB	contig_08069991	contig_08069991_51	25072	25327	-	-	-	-	-	-
NOB	contig_08069991	contig_08069991_52	25343	29165	-	bacteria	-	-	Uncharacterized protein	KKU98297.1	hypothetical protein UY28_C0004G0035	Candidatus Amesbacteria bacterium GW2011_GWB1_48_13
NOB	contig_08069991	contig_08069991_53	29164	29953	-	-	-	-	-	-
NOB	contig_08069991	contig_08069991_54	29967	30750	-	bacteria	-	-	DUF5610 domain-containing protein	-
NOB	contig_08069991	contig_08069991_55	30766	31630	-	bacteria	-	-	Uncharacterized protein	WP_131767225.1	hypothetical protein	Candidatus Frankia datiscae
NOB	contig_08069991	contig_08069991_56	31632	32247	-	virus	VOG18508	REFSEQ-hypothetical-protein	Uncharacterized protein	MBI4443516.1	hypothetical protein	Acidobacteria bacterium
NOB	contig_08069991	contig_08069991_57	32247	32676	-	bacteria	-	-	HYPO	-
NOB	contig_08069991	contig_08069991_58	32672	33197	-	bacteria	-	-	Beta_helix domain-containing protein	MBI5622281.1	hypothetical protein	Elusimicrobia bacterium
NOB	contig_08069991	contig_08069991_59	33193	33817	-	bacteria	-	-	Tail collar domain protein	TXH17196.1	hypothetical protein E6R03_04335	Hyphomicrobiaceae bacterium
NOB	contig_08069991	contig_08069991_60	33813	34236	-	-	-	-	-	-
NOB	contig_08069991	contig_08069991_61	34245	34899	-	bacteria	-	-	Uncharacterized protein	-
NOB	contig_08069991	contig_08069991_62	34900	35482	-	bacteria	-	-	Kelch-like protein	-
NOB	contig_08069991	contig_08069991_63	35481	36261	-	bacteria	-	-	Uncharacterized protein	-
NOB	contig_08069991	contig_08069991_64	36260	37760	-	bacteria	-	-	Uncharacterized protein	RLC88228.1	hypothetical protein DRJ03_03525	Chloroflexi bacterium
NOB	contig_08069991	contig_08069991_65	37761	38073	-	-	-	-	-	-
NOB	contig_08069991	contig_08069991_66	38069	38411	-	-	-	-	-	-
NOB	contig_08069991	contig_08069991_67	38500	38602	-	-	-	-	-	-
NOB	contig_08069991	contig_08069991_68	38601	39480	-	NOB	-	-	Uncharacterized protein	QOJ33885.1	hypothetical protein HRU82_02500	Nitrospira sp.
NOB	contig_08069991	contig_08069991_69	39623	40388	-	NOB	-	-	Uncharacterized protein	RMG04685.1	hypothetical protein D6726_02905	Nitrospirae bacterium
NOB	contig_08069991	contig_08069991_70	40404	40731	-	bacteria	-	-	Uncharacterized protein	-
NOB	contig_08069991	contig_08069991_71	40742	41789	-	NOB	-	-	DUF4043 family protein	RMG04687.1	DUF4043 family protein	Nitrospirae bacterium
NOB	contig_08069991	contig_08069991_72	41811	42684	-	bacteria	-	-	Uncharacterized protein	HDY66531.1	hypothetical protein	Candidatus Scalindua sp.
NOB	contig_08069991	contig_08069991_73	42788	42995	-	bacteria	-	-	Uncharacterized protein	-
NOB	contig_08069991	contig_08069991_74	42994	45142	-	virus	VOG01027	sp|P26744|PORTL_BPP22-Portal-protein	Uncharacterized protein	HDY66533.1	hypothetical protein	Candidatus Scalindua sp.
NOB	contig_08069991	contig_08069991_75	45142	46645	-	virus	VOG09810	sp|P17312|TERL_BPT4-Terminase,-large-subunit	Uncharacterized protein	KKW11196.1	hypothetical protein UY48_C0023G0004	Candidatus Gottesmanbacteria bacterium GW2011_GWB1_49_7
NOB	contig_08069991	contig_08069991_76	46947	47190	-	-	-	-	-	-
NOB	contig_08069991	contig_08069991_77	47192	47381	-	-	-	-	-	-
NOB	contig_08069991	contig_08069991_78	47384	47597	-	-	-	-	-	-
NOB	contig_09004592	contig_09004592_1	0	141	+	-	-	-	-	-
NOB	contig_09004592	contig_09004592_2	251	554	+	bacteria	-	-	Uncharacterized protein	-
NOB	contig_09004592	contig_09004592_3	604	775	-	-	-	-	-	-
NOB	contig_09004592	contig_09004592_4	784	1036	-	-	-	-	-	-
NOB	contig_09004592	contig_09004592_5	1032	1239	-	-	-	-	-	-
NOB	contig_09004592	contig_09004592_6	1239	1452	-	bacteria	-	-	Uncharacterized protein	-
NOB	contig_09004592	contig_09004592_7	1448	1778	-	-	-	-	-	-
NOB	contig_09004592	contig_09004592_8	1964	2816	-	virus	VOG01132	sp|P03697|EXO_LAMBD-Exonuclease	YqaJ viral recombinase domain-containing protein	OGT44262.1	hypothetical protein A3F13_02530	Gammaproteobacteria bacterium RIFCSPHIGHO2_12_FULL_40_19
NOB	contig_09004592	contig_09004592_9	2812	2935	-	-	-	-	-	-
NOB	contig_09004592	contig_09004592_10	2984	3794	-	bacteria	-	-	Phage recombination protein Bet	OGT44260.1	hypothetical protein A3F13_02520	Gammaproteobacteria bacterium RIFCSPHIGHO2_12_FULL_40_19
NOB	contig_09004592	contig_09004592_11	3888	4137	+	-	-	-	-	-
NOB	contig_09004592	contig_09004592_12	4182	4365	-	bacteria	-	-	Lipoprotein	-
NOB	contig_09004592	contig_09004592_13	4364	4745	-	-	-	-	-	-
NOB	contig_09004592	contig_09004592_14	4882	5296	-	-	-	-	-	-
NOB	contig_09004592	contig_09004592_15	5346	5670	-	-	-	-	-	-
NOB	contig_09004592	contig_09004592_16	5714	6017	-	-	-	-	-	-
NOB	contig_09004592	contig_09004592_17	6016	6220	-	-	-	-	-	-
NOB	contig_09004592	contig_09004592_18	6227	6920	-	bacteria	-	-	Helix-turn-helix domain-containing protein	OGT44314.1	hypothetical protein A3F13_02795	Gammaproteobacteria bacterium RIFCSPHIGHO2_12_FULL_40_19
NOB	contig_09004592	contig_09004592_19	7162	7477	-	-	-	-	-	-
NOB	contig_09004592	contig_09004592_20	7927	8371	+	virus	VOG11963	REFSEQ-hypothetical-protein	ParB/Sulfiredoxin domain-containing protein	OGT44302.1	hypothetical protein A3F13_02730	Gammaproteobacteria bacterium RIFCSPHIGHO2_12_FULL_40_19
NOB	contig_09004592	contig_09004592_21	8402	8540	+	-	-	-	-	-
NOB	contig_09004592	contig_09004592_22	8546	8999	+	-	-	-	-	-
NOB	contig_09004592	contig_09004592_23	9214	9559	+	-	-	-	-	-
NOB	contig_09004592	contig_09004592_24	9555	9759	+	-	-	-	-	-
NOB	contig_09004592	contig_09004592_25	9761	10127	+	virus	VOG01532	REFSEQ-hypothetical-protein	HYPO	-
NOB	contig_09004592	contig_09004592_26	10185	10596	+	bacteria	-	-	MULTISPECIES: DUF29 domain-containing protein	-
NOB	contig_09004592	contig_09004592_27	10597	10828	+	bacteria	-	-	Uncharacterized protein	NBV40346.1	hypothetical protein	bacterium
NOB	contig_09004592	contig_09004592_28	10896	12312	-	-	-	-	-	-
NOB	contig_09004592	contig_09004592_29	12308	13568	-	bacteria	-	-	Uncharacterized protein	RPH73889.1	hypothetical protein EHM76_04700	bacterium
NOB	contig_09004592	contig_09004592_30	13564	14101	-	virus	-	-	Uncharacterized protein	CAB4164657.1	hypothetical protein UFOVP816_60	uncultured Caudovirales phage
NOB	contig_09004592	contig_09004592_31	14150	14642	-	virus	-	-	Uncharacterized protein	CAB4121564.1	hypothetical protein UFOVP18_17	uncultured Caudovirales phage
NOB	contig_09004592	contig_09004592_32	14641	17386	-	NOB	-	-	Uncharacterized protein	HAM53729.1	hypothetical protein	Nitrospiraceae bacterium
NOB	contig_09004592	contig_09004592_33	17385	18045	-	bacteria	-	-	Uncharacterized protein	-
NOB	contig_09004592	contig_09004592_34	18044	19241	-	NOB	-	-	Uncharacterized protein	HAM53731.1	hypothetical protein	Nitrospiraceae bacterium
NOB	contig_09004592	contig_09004592_35	19237	19825	-	AOA	-	-	Methylmalonyl-CoA mutase	RPJ26276.1	hypothetical protein EHM25_12115	Nitrosopumilales archaeon
NOB	contig_09004592	contig_09004592_36	19832	20279	-	virus	-	-	Uncharacterized protein	CAB4121543.1	hypothetical protein UFOVP18_10	uncultured Caudovirales phage
NOB	contig_09004592	contig_09004592_37	20292	20838	-	virus	VOG23720	REFSEQ-HNH-endonuclease	HNH nuclease	CAB4121690.1	HNH nuclease	uncultured Caudovirales phage
NOB	contig_09004592	contig_09004592_38	20883	22005	-	virus	-	-	Uncharacterized protein	CAB4164621.1	hypothetical protein UFOVP816_53	uncultured Caudovirales phage
NOB	contig_09004592	contig_09004592_39	22006	22639	-	virus	-	-	Uncharacterized protein	CAB4164614.1	hypothetical protein UFOVP816_52	uncultured Caudovirales phage
NOB	contig_09004592	contig_09004592_40	22882	23374	+	virus	VOG03415	REFSEQ-hypothetical-protein	Homing endonuclease, LAGLIDADG	CAB4126350.1	Homing endonuclease, LAGLIDADG	uncultured Caudovirales phage
NOB	contig_09004592	contig_09004592_41	23402	23750	-	virus	-	-	Uncharacterized protein	CAB4164614.1	hypothetical protein UFOVP816_52	uncultured Caudovirales phage
NOB	contig_09004592	contig_09004592_42	23974	24361	+	virus	VOG23720	REFSEQ-HNH-endonuclease	HNH nuclease domain-containing protein	WP_098636758.1	HNH endonuclease	Bacillus thuringiensis
NOB	contig_09004592	contig_09004592_43	24383	24560	+	-	-	-	-	-
NOB	contig_09004592	contig_09004592_44	24556	25213	-	NOB	-	-	HYPO, partial	HAM53735.1	hypothetical protein	Nitrospiraceae bacterium
NOB	contig_09004592	contig_09004592_45	25294	25858	+	bacteria	-	-	Uncharacterized protein	-
NOB	contig_09004592	contig_09004592_46	25965	26226	-	virus	-	-	Uncharacterized protein	CAB4164559.1	hypothetical protein UFOVP816_46	uncultured Caudovirales phage
NOB	contig_09004592	contig_09004592_47	26250	26532	-	bacteria	-	-	Uncharacterized protein	-
NOB	contig_09004592	contig_09004592_48	26544	28674	-	virus	VOG01027	sp|P26744|PORTL_BPP22-Portal-protein	Phage P22-like portal protein	CAB4164524.1	hypothetical protein UFOVP816_42	uncultured Caudovirales phage
NOB	contig_09004592	contig_09004592_49	28737	29901	-	virus	VOG09810	sp|P17312|TERL_BPT4-Terminase,-large-subunit	PBSX family phage terminase large subunit	RPI84524.1	PBSX family phage terminase large subunit	Nitrosopumilales archaeon
NOB	contig_09004592	contig_09004592_50	29995	30244	-	virus	-	-	helix-turn-helix domain-containing protein	CAB4199881.1	Helix-turn-helix domain containing protein	uncultured Caudovirales phage
NOB	contig_09004592	contig_09004592_51	30348	32769	+	bacteria	-	-	Mtd_N domain-containing protein	OGT44278.1	hypothetical protein A3F13_02610	Gammaproteobacteria bacterium RIFCSPHIGHO2_12_FULL_40_19
NOB	contig_09004592	contig_09004592_52	32832	33165	+	virus	-	-	Uncharacterized protein	CAB4164245.1	hypothetical protein UFOVP816_9	uncultured Caudovirales phage
NOB	contig_09004592	contig_09004592_53	33168	33729	+	-	-	-	-	-
NOB	contig_09004592	contig_09004592_54	33730	35335	+	virus	-	-	Uncharacterized protein	CAB4164253.1	hypothetical protein UFOVP816_10	uncultured Caudovirales phage
NOB	contig_09004592	contig_09004592_55	35331	35475	-	-	-	-	-	-
NOB	contig_09004592	contig_09004592_56	35475	35631	-	-	-	-	-	-
NOB	contig_09004592	contig_09004592_57	35629	36016	+	bacteria	-	-	LamG domain-containing protein	TVL99584.1	hypothetical protein CV087_17655	Candidatus Brocadia sp. WS118
NOB	contig_09004592	contig_09004592_58	36167	36479	-	-	-	-	-	-
NOB	contig_09004592	contig_09004592_59	36475	36877	-	-	-	-	-	-
AOA	contig_09064660	contig_09064660_1	0	3486	-	bacteria	-	-	PLxRFG domain-containing protein	WP_136383444.1	PLxRFG domain-containing protein	Azoarcus sp. CC-YHH848
AOA	contig_09064660	contig_09064660_2	3489	4506	-	-	-	-	-	-
AOA	contig_09064660	contig_09064660_3	4516	5620	-	-	-	-	-	-
AOA	contig_09064660	contig_09064660_4	5621	6455	-	virus	VOG12420	REFSEQ-hypothetical-protein	Uncharacterized protein	NOJ26552.1	hypothetical protein	Nitrososphaera sp.
AOA	contig_09064660	contig_09064660_5	6454	6877	-	bacteria	-	-	Uncharacterized protein	-
AOA	contig_09064660	contig_09064660_6	6876	7104	-	bacteria	-	-	Minor tail protein	-
AOA	contig_09064660	contig_09064660_7	7103	8666	-	virus	VOG01452	REFSEQ-hypothetical-protein	Uncharacterized protein	NOJ26555.1	hypothetical protein	Nitrososphaera sp.
AOA	contig_09064660	contig_09064660_8	8667	9426	-	virus	VOG20172	sp|P33227|STFE_ECOLI-Putative-uncharacterized-protein-StfE	Uncharacterized protein	AGF91091.1	hypothetical protein SXHG_00069	Synechococcus phage MRHenn-2013a
AOA	contig_09064660	contig_09064660_9	9427	10075	-	AOA	-	-	Uncharacterized protein	NOJ26559.1	hypothetical protein	Nitrososphaera sp.
[truncated: 11,841 more rows]
